# Supplementary material for: Evolution of T-cell fitness through AML progression: enhanced bispecific T-cell engager-mediated function of bone marrow T cells at remission compared to initial diagnosis and relapse
Source: Leukemia. 2024 Aug 22;38(10):2270–5. doi: 10.1038/s41375-024-02387-4 (PMC11436353; doi:10.1038/s41375-024-02387-4)
Supplement: Supplementary file 6 — Supplementary Table 1 [file 41375_2024_2387_MOESM6_ESM.xlsx]

## Sheet: Supplementary Table 1
Supplementary Table 1 - Patients Characteristics
Patient ID	Diagnose	Age	Blast %	Cytogenetic	NPM1 mut	FLT3-ITD	ELN Genetic Groups	Additional Mutations	Treatment after initial diagnosis and before first relapse	Experiment	Paired ID–RL Sample
1	ID	80	68	Normal	Negative	Positive	Intermediate	-	Cytarabin 100 mg/m2 7 days	IP
2	ID	87	90	Complex	Positive	Negative	Adverse	-	N/A	IP
3	ID	67	35	Normal	Negative	Negative	Intermediate	-	N/A	IP
4	ID	18	77	Complex	Negative	Positive	Adverse	-	N/A	IP
5	ID	73	55	Normal	Negative	Negative	Intermediate	CEBPA	N/A	IP
6	ID	71	40	t(8;21)	N/A	N/A	Favorable	RUNX1	7+3, HiDAC	IP
7	ID	33	87	Normal	Positive	Negative	Favorable	FLT3-TKD, IDH1	N/A	IP
8	ID	61	44	Normal	Positive	Positive	Favorable	-	N/A	IP
9	ID	74	70	Normal	Positive	Negative	Favorable	-	Induction: 7+3+GO; 2 consolidation cycles: GO + HiDAC	IP
10	ID	68	56.5	Complex	Negative	Negative	Adverse	TP53 del	N/A	IP
11	ID	69	78	N/A	Positive	Positive	N/A	IDH2	N/A	IP
12	ID	94	85	N/A	N/A	N/A	N/A	N/A	N/A	IP
13	ID	69	37	Normal	Positive	Negative	Favorable	FLT3-TKD	N/A	IP
14	ID	67	31	N/A	Negative	Negative	N/A	KMT2A-PTD, RUNX1	N/A	IP
15	ID	70	26	Complex	Negative	Negative	Adverse	IDH2	Aza/Ven	IP
16	ID	29	77	Normal	Positive	Negative	Favorable	-	7+3+GO	IP
17	ID	41	91	N/A	N/A	N/A	N/A	N/A	N/A	IP
18	ID	78	70	Normal	Positive	Negative	Favorable	FLT3-TKD, IDH2	N/A	IP
19	ID	46	90	Normal	Positive	Positive	Intermediate	CEBPA	7+3+Midostaurin, HiDAC+Midostaurin, Allo SCT	IP
20	ID	55	85	Normal	Positive	Positive	Intermediate	IDH1	AraC + Daunorubicin	FA
21	ID	55	90	Normal	Positive	Positive	Intermediate	IDH1	N/A	FA
22	ID	68	26	del(5)	Negative	Negative	Adverse	CEBPA	SCT	IP/FA
23	ID	63	94	+8	Positive	Positive	Adverse	-	7+3+Midostaurin, AraC, SCT	FA
24	ID	77	51	Complex	Negative	Negative	Adverse	CEBPA	N/A	FA
25	ID	56	35	Normal	Positive	Positive	Intermediate	-	N/A	FA
26	ID	64	48	Complex	Negative	Positive	Adverse	FLT3-TKD	N/A	FA
27	ID	78	87	Normal	Negative	Negative	Favorable	CEBPA, TET2, DNMT3A	Aza	FA
28	ID	81	33	Normal	Negative	Positive	Intermediate	-	Decitabin	IP/FA
29	ID	77	47	N/A	N/A	Negative	N/A	N/A	N/A	IP/FA
30	ID	82	25	–7	Negative	Negative	Adverse	CEBPA	N/A	FA
31	ID	42	55	Normal	Negative	Negative	Intermediate	CEBPA	sHAM, TAD9, HiDAC	IP/FA
32	ID	56	61	Complex	Negative	Negative	Adverse	-	N/A	IP
33	ID	72	35.5	Complex	Negative	Negative	Adverse	ASXL1, NRAS, IDH2	N/A	IP/FA
34	ID	82	41.5	Normal	Negative	Positive	Adverse	GATA2, NRAS, DNMT3A, U2AF1	N/A	IP
35	ID	40	33.5	+8	Negative	Negative	Adverse	EZH2	N/A	IP
36	ID	33	68	Normal	Positive	Negative	Favorable	FLT3-TKD	sHAM, TAD9, HiDAC	RNA-seq	Yes
37	ID	67	96	Complex	Negative	Negative	Adverse	-	N/A	RNA-seq	Yes
38	ID	74	71	Normal	Negative	Negative	Intermediate	-	sHAM	RNA-seq/ATAC-seq	Yes
39	ID	75	72	Normal	Positive	Positive	Intermediate	IDH1, DNMT3, FLT3-TKD	sHAM, TAD9, HiDAC	RNA-seq/ATAC-seq	Yes
40	ID	77	94	Normal	Positive	Negative	Favorable	FLT3-TKD	sHAM, HiDAC	RNA-seq/ATAC-seq	Yes
41	ID	37	8	Normal	Positive	Negative	Favorable	FLT3-TKD, WT1	sHAM, TAD	RNA-seq/ATAC-seq	Yes
42	ID	58	93	Normal	Positive	Negative	Favorable	-	AraC, TAD9, sHAM	RNA-seq/ATAC-seq	Yes
43	CR	49	5	Normal	Negative	Negative	Favorable	ASXL1, CEBPA	N/A	IP
44	CR	78	2	Complex	Negative	Negative	Adverse	KMT2A(MLL), TP53	N/A	IP
45	CR	61	2	Normal	Positive	Negative	Favorable	-	sHAM, HiDAC + Midostaurin	IP
46	CR	55	3	N/A	Positive	Positive	N/A	FLT3-TKD, IDH1	7+3+Midostaurin	IP
47	CR	33	3	Normal	Positive	Negative	Favorable	CEBPA	sHAM, TAD9, HiDAC	IP
48	CR	39	2	Normal	Negative	Negative	Intermediate	CEBPA	sHAM, TAD9, 2 cycles consolidation with HiDAC	IP
49	CR	78	4	Normal	Negative	Negative	Intermediate	-	7+3, 2 consolidation cycles with HiDAC	IP
50	CR	72	1	Normal	Positive	Negative	Favorable	-	sHAM	IP/FA
51	CR	33	0	t(8;21)	Negative	Negative	Favorable	RUNX1, ASXL1	sHAM, TAD9, HiDAC	IP/FA
52	CR	55	2	Normal	Positive	Positive	Intermediate	-	HiDAC + Midostaurine	IP/FA
53	CR	31	2	Normal	Positive	Positive	Intermediate	IDH2	ATRA, 7+3+Midostaurine	IP/FA
54	CR	61	3	Normal	Positive	Negative	Favorable	IDH1, DNMT3, FLT3-TKD	7+3, HiDAC+Midostaurine	IP/FA
55	CR	33	3	Normal	Positive	Negative	Favorable	CEBPA	sHAM, TAD9, HiDAC	IP/FA
56	CR	62	3	Normal	Positive	Positive	Intermediate	-	7+3+Midostaurine, HiDAC+Midostaurine, PBSCT	IP/FA
57	CR	78	4	Normal	Negative	Negative	Intermediate	-	7+3, HiDAC	IP/FA
58	CR	42	1	Complex	Negative	Negative	Adverse	CBFB-MYH11	sHAM, TAD9, HiDAC	FA
59	CR	40	2	Normal	Positive	Positive	Intermediate	-	7+3+Midostaurine, HiDAC	FA
60	RL	50	25	Normal	Negative	Positive	Intermediate	-	GO-ATRA-ICE	IP
61	RL	30	91	Complex	Negative	Negative	Adverse	KMT2A(MLL)	N/A	IP
62	RL	48	22	der(15)t(2:15)	Negative	Negative	Intermediate	-	TAD9, AD, DCT	IP
63	RL	45	27	+8	Positive	Positive	Intermediate	-	sHAM, TAD9	IP
64	RL	62	17	N/A	Positive	Negative	N/A	-	TAD9, AD	IP
65	RL	75	88	Complex	Positive	Negative	Adverse	-	N/A	IP
66	RL	80	38	N/A	Negative	N/A	N/A	N/A	N/A	IP
67	RL	81	51	N/A	Negative	Negative	Adverse	ETV 11 del, ETV6 del, TP53 del	TAD, Aza	IP
68	RL	48	25	Complex	Negative	Negative	Adverse	-	TAD9, HAM, AD, AC/AT	IP
69	RL	61	12	Normal	Negative	Negative	Intermediate	-	AraC + Dexamethason + Methotrexat	IP
70	RL	74	28	+8	Negative	Negative	Intermediate	IDH2	Decitabin	IP
71	RL	70	30	Normal	Positive	Positive	Intermediate	CEBPA	TAD	IP
72	RL	70	33	N/A	N/A	N/A	N/A	N/A	sHAM, TAD9	IP
73	RL	43	30	Normal	Negative	Negative	Intermediate	-	7+3	FA
74	RL	41	47	Normal	Positive	Positive	Intermediate	-	sHAM	FA
75	RL	50	25	Normal	Positive	Positive	Intermediate	-	GO-ATRA-ICE, HAM	FA
76	RL	77	43	Complex	Negative	Negative	Adverse	-	7+3	FA
77	RL	81	74	N/A	Negative	Positive	N/A	WT1	N/A	FA
78	RL	67	25	N/A	N/A	N/A	N/A	N/A	N/A	FA
79	RL	63	91	t(5;11)	Positive	Positive	Intermediate	MLL_PTD	7+3	FA
80	RL	63	94	Normal	Negative	Negative	Intermediate	-	sHAM, TAD	IP/FA
81	RL	73	60	t(12;22)der(7;21)	Negative	Negative	Intermediate	-	N/A	IP/FA
82	RL	81	85	Complex	Negative	Positive	Adverse	RUNX1, IDH1	Azacitidine	IP
83	RL	54	89	Normal	Negative	Negative	Favorable	CEBPA	N/A	IP
84	RL	66	55	Normal	Positive	Positive	Intermediate	-	7+3	IP/FA
85	RL	55	86	Complex	Negative	Positive	Adverse	FLT3-TKD	Azacytidine	FA
86	RL	80	40	N/A	N/A	N/A	N/A	N/A	N/A	IP/FA
87	RL	80	44.5	N/A	N/A	N/A	N/A	N/A	N/A	IP/FA
88	RL	88	40	N/A	N/A	N/A	N/A	CALR	N/A	FA
89	RL	63	10	N/A	N/A	N/A	N/A	N/A	N/A	FA
90	RL	72	58	Complex	Negative	Negative	Adverse	U2AF1, DNMT3A, TP53	N/A	FA
91	RL	34	39	Normal	Positive	Negative	Favorable	FLT3-TKD	sHAM, TAD9, HiDAC	RNA-seq	Yes
92	RL	69	82	Complex	Negative	Negative	Adverse	-	N/A	RNA-seq	Yes
93	RL	75	38	Normal	Negative	Negative	Intermediate	-	sHAM	RNA-seq/ATAC-seq	Yes
94	RL	76	18	Normal	Positive	Positive	Intermediate	NPM1, IDH1	sHAM, TAD9, HiDAC	RNA-seq/ATAC-seq	Yes
95	RL	78	50	Normal	Positive	Positive	Intermediate	FLT3-TKD+	sHAM, HiDAC	RNA-seq/ATAC-seq	Yes
96	RL	42	68	Normal	Positive	Positive	Intermediate	-	sHAM, TAD	RNA-seq/ATAC-seq	Yes
97	RL	59	93	Normal	Positive	Negative	Favorable	-	AraC, TAD9, sHAM	RNA-seq/ATAC-seq	Yes
ID: Initial Diagnosis, CR: Complete Remission, RL: Relapse, IP: Immunophenotyping, FA: Functional Analysis, N/A: Not Available
