# Supplementary material for: Evolution of T-cell fitness through AML progression: enhanced bispecific T-cell engager-mediated function of bone marrow T cells at remission compared to initial diagnosis and relapse
Source: Leukemia. 2024 Aug 22;38(10):2270–5. doi: 10.1038/s41375-024-02387-4 (PMC11436353; doi:10.1038/s41375-024-02387-4)
Supplement: Supplementary file 7 — Supplementary Table 3 [file 41375_2024_2387_MOESM7_ESM.xlsx]

## Sheet: Supplementary Table 3
Supplementary Table 3 - DEGs in AML T cells vs. HD
Genes upregulated in ID vs. HD T cells			Genes downregulated in ID vs. HD T cells			Genes upregulated in RL vs. HD T cells			Genes downregulated in RL vs. HD T cells
gene symbol	log2FoldChange	pvalue	gene symbol	log2FoldChange	pvalue	gene symbol	log2FoldChange	pvalue	gene symbol	log2FoldChange	pvalue
PRKY	24.0202	1.34799e-09	HSPA1A	-7.70699	5.26767e-11	PRKY	23.942	1.52368e-09	SPIRE2	-4.02273	1.65467e-09
ZFY	22.4612	8.08123e-08	ESYT2	-1.64799	7.64143e-11	ZFY	22.87	4.68168e-08	ESYT2	-1.52167	1.85824e-09
KDM5D	25.8267	9.87194e-08	TSC22D2	-1.86205	3.85028e-10	KDM5D	25.4181	1.56483e-07	LINC01359	-3.76969	9.07059e-09
USP9Y	24.9736	2.56312e-07	SPIRE2	-3.83047	9.0944e-09	USP9Y	25.0895	2.25547e-07	HSPA1A	-6.21243	1.20638e-07
RPS4Y1	24.6812	3.52995e-07	LINC02731	-4.63966	2.63082e-08	RPS4Y1	24.5137	4.23368e-07	SERPINE2	-3.72669	2.34932e-07
TXLNGY	24.5236	4.02218e-07	ACHE	-4.47433	5.79281e-08	TXLNGY	24.3318	4.94904e-07	FLT1	-4.21321	4.05585e-07
AC244213.1	21.43	1.96671e-06	ARC	-4.68215	7.79029e-08	DTNA	19.6542	7.5326e-07	TSC22D2	-1.4965	4.84087e-07
BCORP1	21.7754	7.02228e-06	HSPA7	-9.14085	1.06597e-07	S100A16	21.3508	1.06312e-06	SOX8	-2.86993	8.19559e-07
S100A16	19.6617	7.03327e-06	FNDC4	-5.12574	1.14597e-07	MPO	7.9282	2.48018e-06	MTCO1P12	-3.80907	4.75351e-06
MDH1	1.10226	1.06983e-05	SPAG4	-2.68061	1.23549e-07	AC244213.1	19.9456	9.57887e-06	FKBP4	-2.86433	4.89172e-06
COX6C	1.25535	1.12257e-05	SOX8	-3.06731	1.47811e-07	BCORP1	21.2931	1.11567e-05	LINC02731	-3.72341	7.00451e-06
CIAPIN1	1.17894	1.18648e-05	FKBP4	-3.26995	1.83819e-07	PNRC2P1	6.49825	1.95578e-05	ACHE	-3.62406	1.02588e-05
MPO	7.28453	1.51205e-05	DGKD	-1.0603	1.88765e-07	TRIM59	1.4685	9.4509e-05	SERPINH1	-3.41441	1.5645e-05
RTP4	2.88234	2.82767e-05	AKAP17A	-1.54901	1.96216e-07	POLR2I	1.02097	0.000104041	IGHG3	-6.33919	2.70456e-05
PNRC2P1	6.32496	3.25638e-05	NR4A1	-4.22421	5.66141e-07	SNRPC	1.26175	0.000276413	SPAG4	-2.10441	3.14502e-05
SNX12	1.41867	3.46641e-05	FLT1	-4.13841	6.48287e-07	PSMG2	1.02177	0.000482148	DBNDD2	-2.06947	4.3413e-05
BMERB1	1.79727	3.65231e-05	BAG3	-3.46521	7.77857e-07	SERPING1	7.43862	0.000513109	BAG3	-2.82738	5.52926e-05
ATP5PO	1.03921	4.44344e-05	HSPA6	-9.20199	2.65871e-06	GOLGA6L5P	5.74006	0.00052972	PRKCI	-1.34493	6.79628e-05
NDUFA9	1.30653	5.70942e-05	MTCO1P12	-3.87311	3.30392e-06	TXN	1.0068	0.000572565	MLXIP	-1.06506	7.40489e-05
ATP5PB	1.15872	5.91368e-05	DNAJA4	-3.1324	3.64056e-06	DDX3Y	13.6171	0.000599185	GNA11	-2.36296	7.57654e-05
RBX1	1.51596	7.00873e-05	SERPINH1	-3.64641	4.04396e-06	TOMM7	1.17461	0.000599263	KCNC4	-1.83868	9.08183e-05
YIPF1	1.25247	7.24239e-05	DBNDD2	-2.33986	4.41333e-06	RAD51AP1	2.47923	0.000611455	ZSWIM6	-2.14792	0.00011013
IRAK3	5.85516	7.48644e-05	SHB	-2.76968	5.34038e-06	CDK1	2.43949	0.000617445	RPL10P9	-2.26641	0.000113416
TOMM7	1.35457	7.55898e-05	NRARP	-3.70654	6.89924e-06	BMERB1	1.49071	0.000625294	AKAP17A	-1.14385	0.000121771
CDK1	2.80809	8.03449e-05	RRAD	-4.98193	6.96629e-06	YIPF1	1.07313	0.000675655	AP000911.1	-5.78405	0.000150217
TLR1	2.01858	8.26091e-05	MIDN	-1.7736	7.74005e-06	NDUFA9	1.10177	0.000690988	RPL10P6	-2.442	0.000153822
SNRPC	1.35319	9.61926e-05	AL390719.1	-2.62571	8.22139e-06	HLA-L	2.05338	0.000774395	HSPA7	-6.43103	0.000159479
COX6B1	1.07211	9.82798e-05	UBE2O	-1.46161	8.30025e-06	MIR223HG	6.80132	0.00086837	NACAD	-3.56213	0.000170372
RAD51AP1	2.79301	0.000112028	IER5	-2.28079	9.02219e-06	SKA3	2.16489	0.000931733	SHB	-2.24595	0.000184401
PFDN1	1.07685	0.000126839	RASD1	-3.20866	9.55139e-06	HOXB7	2.67981	0.00105728	SMG1P4	-2.65653	0.000213137
ERH	1.58639	0.000138068	TMEM88	-2.55626	1.0075e-05	LINC02284	3.52341	0.00109447	FNDC4	-3.45921	0.000215521
TMEM59	1.02321	0.000159893	DVL2	-1.27557	1.02697e-05	RHNO1	1.11151	0.00110529	AC100810.1	-1.78874	0.000234103
TXN	1.10003	0.000167725	KCNC4	-2.07092	1.06354e-05	CPA3	8.88236	0.00113375	CGN	-2.89887	0.000239688
FANCL	1.46901	0.000176685	HSPD1	-2.99665	1.4654e-05	DEPDC1	5.93105	0.00120138	PHLDB1	-2.352	0.000262779
IL5RA	3.01809	0.000190488	HSPH1	-3.33158	1.51539e-05	FLT3	8.03403	0.00121184	GNL1	-1.15693	0.000302043
NDUFA4	1.01214	0.000238896	CCL20	-4.0907	1.54372e-05	ERH	1.34006	0.0012839	LFNG	-1.73207	0.000377781
ATP5F1C	1.01095	0.00024619	AC100810.1	-2.09428	1.67284e-05	TLR1	1.64173	0.00136914	ZNF316	-1.17943	0.000392774
KLRF1	3.57163	0.000259332	GNL1	-1.37553	1.7426e-05	ZNF217	1.20237	0.00141092	AL390719.1	-2.0723	0.000403886
RNF20	1.06464	0.00027319	MLXIP	-1.15248	1.80527e-05	LINC02195	5.49397	0.00148583	FBXL22	-1.53564	0.00043896
TRIM59	1.36294	0.00029266	SERPINE2	-3.03959	2.39529e-05	AL157895.1	6.55876	0.00158371	OTULIN	-1.19478	0.000452776
TIMM9	1.15198	0.000309709	CCNE1	-1.99648	2.40376e-05	IRAK3	4.67377	0.00158478	SDF4	-1.18757	0.000454727
UBE2V2	1.27432	0.000314844	BICDL1	-1.99039	2.42043e-05	ATP8B4	4.21638	0.00165127	LMNB2	-1.31442	0.000506886
SNRPD1	1.41476	0.000403052	U73169.1	-1.16212	2.61439e-05	TRAFD1	1.34818	0.00177323	CBX3P4	-3.18086	0.000536486
TEFM	1.21489	0.000471076	FBXL14	-2.21536	2.69067e-05	LYZ	6.38455	0.00178531	SLC16A3	-1.91549	0.000580622
SNRPE	1.17567	0.000474188	FGFRL1	-1.30526	2.73711e-05	IL5RA	2.5084	0.00195907	EXT1	-1.34946	0.000747382
CEP20	1.16714	0.000480861	EXT1	-1.67777	2.86108e-05	ETV7	3.31564	0.00196791	PAQR3	-1.20414	0.000824304
MRPS23	1.20654	0.000481309	FAM222A	-3.48138	3.0353e-05	CCDC28A	1.33112	0.00199564	SIK1	-2.92313	0.00088177
EPGN	3.0564	0.000487441	ZNF316	-1.38292	3.2736e-05	IGF2BP2	4.14851	0.00204933	UBE2O	-1.08419	0.000941153
DDX3Y	13.8123	0.000499182	ENDOG	-2.26084	3.58588e-05	AC092821.1	6.11352	0.00219239	NOCT	-1.39262	0.000941154
ZNF217	1.30678	0.000521054	KLHL21	-2.06447	3.8018e-05	CENPU	1.75656	0.00227806	HSPD1	-2.26287	0.00106515
LINC02399	2.22712	0.000526195	SIK1	-3.60723	4.34972e-05	GOLGA7	1.10008	0.00243519	BICDL1	-1.53639	0.00111405
RHNO1	1.18115	0.000526977	AL022328.4	-1.93922	4.99813e-05	RFC4	1.1746	0.00244827	AC093484.2	-2.06063	0.00123868
PSMB1	1.03233	0.000555066	KDM6B	-2.00799	5.42606e-05	SEC61G	1.35609	0.00254181	MORC4	-1.14038	0.0012429
FLT3	8.56363	0.000561441	GNA11	-2.40512	5.77398e-05	BUB1B	2.37374	0.00255992	SMPD1	-1.29959	0.00125934
PSMG2	1.00946	0.000564211	RASL11A	-2.74676	5.98068e-05	MRPL10	1.49141	0.00276149	TUBB4A	-2.78067	0.00130708
PLD1	3.73616	0.000588768	AC144652.1	-1.83951	6.45665e-05	TTK	2.13782	0.00277221	KLHL25	-1.59087	0.00132407
DCPS	1.3989	0.000615748	SOCS3	-2.82191	6.47334e-05	TFPI	5.29667	0.00287798	GIPC3	-1.97511	0.00135924
TMEM209	1.18371	0.000617676	PHLDB1	-2.5763	6.51059e-05	CHN1	2.01713	0.00300324	RALGAPA1	-1.01989	0.00143702
UQCR10	1.19481	0.000650234	KLHL25	-1.97946	6.57901e-05	AC138951.1	2.17646	0.00302615	AL357078.2	-2.93167	0.00148743
NFE2	4.76293	0.000670045	UBE2S	-1.89691	7.00358e-05	BLVRA	1.52689	0.00331569	SLC10A3	-1.28109	0.00160268
TMEM242	1.53323	0.000674928	SDF4	-1.34686	7.01626e-05	CNTLN	3.32014	0.00335716	ATP1B3	-2.13947	0.00168097
ATP5PF	1.11218	0.000710298	IRF2BPL	-1.84139	7.20657e-05	KIF15	2.4716	0.00336651	DNAJA4	-2.12296	0.00169173
POLE2	1.60022	0.000710938	AC092053.2	-1.90538	7.45346e-05	AP003472.2	2.81709	0.00343953	MAZ	-1.22341	0.00169618
COMMD9	1.17196	0.000763997	IDUA	-1.60596	7.63525e-05	MCTP1	1.34981	0.00347758	C1orf198	-1.49944	0.0017486
LRRK1	4.47713	0.000776011	GMCL1	-1.07675	8.32991e-05	CPXM1	3.56796	0.00364165	LAMA3	-3.5233	0.00175222
NDUFB3	1.54881	0.000784228	PIM3	-2.30324	9.05132e-05	NFE2	4.05781	0.00377164	MPZL2	-3.20315	0.00176483
CHCHD5	1.26801	0.000793565	INSIG1	-2.09758	9.19514e-05	DLGAP1-AS2	1.72281	0.00378707	HOMER1	-2.11189	0.00177144
TTC1	1.18799	0.000817888	WDR45B	-1.48927	0.000101083	FANCL	1.13119	0.0039579	NTN4	-1.7828	0.00190077
C12orf4	1.5098	0.000875761	NFATC1	-1.30699	0.000101762	SHCBP1	2.34093	0.00397358	HSPB1	-2.31678	0.00215074
TYROBP	3.63242	0.000969187	HSPB1	-2.93259	0.000102809	GRAMD1C	3.39342	0.00403263	CD55	-1.56566	0.0022355
NDUFB9	1.01387	0.000969784	MORC4	-1.37054	0.000106379	YEATS4	1.19605	0.00417323	KLHL29	-1.23953	0.00232069
TTK	2.35358	0.000980947	IER5L	-2.50929	0.00011209	SNORD3B-1	4.2003	0.00425374	SMPD2	-1.59109	0.00233982
AAGAB	1.0582	0.00102658	BCL9L	-1.75595	0.000129855	GREM2	2.80434	0.00426006	IL17RC	-1.25823	0.0024685
POC5	1.43019	0.00102843	KLF16	-2.32573	0.000134647	PIK3R1	1.54378	0.00431643	SLC16A10	-2.56554	0.00251147
MRPL21	1.01817	0.00103604	DNAJB1	-2.77433	0.000143584	PPIB	1.00568	0.00442067	LGMN	-1.91674	0.00257379
BCAS1	4.35113	0.00108297	HOMER1	-2.56765	0.000147827	AP000350.2	5.34126	0.00443493	TMEM52	-2.21284	0.00261262
ARL14EP	1.21762	0.00110658	C2CD2L	-1.41589	0.000153228	LINC00680	1.30041	0.00443855	SCD	-1.89218	0.00267565
TP53TG1	1.26157	0.00115253	NOCT	-1.59648	0.000154219	TMEM242	1.2828	0.00445405	DIXDC1	-2.47539	0.0026882
BLM	1.33337	0.00115567	MARCKSL1	-1.81367	0.000155437	HLA-DQA1	1.99866	0.00454542	CNN3	-2.19972	0.0027103
ATP6V1G1	1.10618	0.00116894	HSPA2	-3.58639	0.000168441	ZNF100	1.59063	0.00463471	NKRF	-1.21314	0.00274284
MAMDC2	4.71705	0.00129847	ZSWIM6	-2.08898	0.000169356	POLE2	1.33458	0.00481605	LRRN1	-3.05304	0.00279402
MGST1	5.84101	0.00131	PCBP3	-2.04903	0.00017472	MCM10	2.67032	0.00496047	ACAA1	-1.02073	0.00282003
RFC4	1.2428	0.00134814	AC009086.2	-1.51574	0.000178501	RBX1	1.0711	0.00497117	NRARP	-2.41251	0.002835
MRPS10	1.10407	0.00135356	AC093484.2	-2.4086	0.000179515	ELANE	5.85156	0.00527284	ADAT3	-1.57515	0.00285267
IMMP1L	1.244	0.00136322	AC068790.5	-1.94182	0.000179964	AC013643.2	5.1196	0.00531171	AC078883.2	-1.93133	0.00293818
COPS9	1.16798	0.0013759	NUDT4	-1.49067	0.000182475	PARVB	1.39844	0.00549894	AC107214.1	-1.53163	0.00314008
ATP8B4	4.27372	0.00142537	MAP3K11	-1.04117	0.000184796	LINC02050	5.55289	0.0056386	NUDT4	-1.17233	0.00323638
MNAT1	1.03064	0.00143759	ATP1B3	-2.54576	0.000185615	SEC61B	1.09774	0.00573284	CHKA	-2.12134	0.00324449
AC138951.1	2.33788	0.00144377	TUBB2B	-2.9549	0.000190048	MTFR2	1.45773	0.00581463	KDM6B	-1.46274	0.00326998
PSMB6	1.05148	0.00145396	AGAP3	-1.80884	0.00019432	BRIP1	1.65565	0.00582841	MYZAP	-3.41552	0.00332232
C1orf131	1.1727	0.00148921	ITPRIP	-1.62065	0.000196315	SNRPD1	1.10234	0.00584065	CBARP	-4.62928	0.0033262
LINC00680	1.45117	0.00149549	STK40	-1.28841	0.000197018	SIGLEC12	5.92361	0.00592584	ARHGAP31	-2.35058	0.00334862
ZNF480	1.1645	0.00153682	ZNF703	-2.01737	0.00021437	C12orf4	1.24864	0.00592906	AC068790.6	-1.77834	0.00335768
YEATS4	1.31703	0.00160712	FRAT1	-2.01917	0.000221708	ZSCAN5A	1.33907	0.00595282	B3GALT6	-1.61516	0.00336547
ZSCAN9	2.31083	0.00167648	HSPA1B	-5.61875	0.00022457	CKAP2L	1.70028	0.00630567	STK40	-1.01188	0.00344814
NPC2	1.49472	0.00170366	USP35	-2.17566	0.000226737	ESCO2	2.17793	0.00638935	AP003680.1	-2.17463	0.00345804
AKR1C3	2.47033	0.00170489	SCARF2	-1.96036	0.000227868	BCL2L14	3.21761	0.00652643	INSIG1	-1.56646	0.00348966
MRPL13	1.22721	0.00179372	PRKCI	-1.244	0.000229073	PLPP2	4.78726	0.00655321	GPR157	-1.51459	0.00352114
DRG1	1.21074	0.00180693	OTULIN	-1.2547	0.000231073	ZNF532	2.05968	0.00660635	TMOD2	-1.51343	0.00355629
PSMB3	1.23651	0.00181644	SLC10A3	-1.49272	0.000237323	CHCHD5	1.02291	0.00681065	ADCK2	-1.09247	0.00357803
LINC02195	5.38263	0.00185845	CNN3	-2.69793	0.000239184	KIR2DL1	2.29307	0.00689807	DSEL	-1.6688	0.00362379
SNORD3B-1	4.56553	0.001878	TAMALIN	-2.61821	0.000258131	CAV2	5.26687	0.00689972	IRF2BPL	-1.34782	0.00364514
GPATCH1	1.12446	0.00196952	LMNB2	-1.38151	0.000259199	ATP6V1E1	1.13329	0.00690475	C17orf107	-2.20037	0.00372271
RPS15AP17	1.52033	0.00197493	RPL10P6	-2.35616	0.000260133	SYCP2	1.52982	0.00697924	MIDN	-1.14838	0.00375316
TIPIN	1.29302	0.00198119	TUBA4A	-1.43394	0.000264093	AC107071.1	2.34209	0.00700802	AL157936.1	-2.27532	0.00379651
CHMP2A	1.11027	0.00199132	NAF1	-1.50187	0.000276206	ZCRB1	1.74591	0.00704693	RASL11A	-1.9666	0.00382565
SERPINB6	1.12443	0.00203401	SC5D	-1.61387	0.000295597	EIF1AY	9.91219	0.00723252	AC139491.3	-2.17674	0.00386987
GPR141	5.90238	0.0020509	RNF215	-1.29256	0.000303821	TNNC2	2.05225	0.00724211	CERS6	-1.57716	0.00389575
SREK1IP1	1.37561	0.0020563	SMPD1	-1.45234	0.000314467	DDX43	2.01022	0.00724348	FZD1	-3.17073	0.00390718
RPL26L1	1.31998	0.00208565	RPL10P9	-2.10978	0.000325824	MEIS1	4.97047	0.00731022	AP5B1	-1.19459	0.00410628
KIF15	2.59105	0.00210994	MADCAM1	-1.83945	0.00032692	TTF1	1.10581	0.0074183	SKI	-1.37595	0.00412477
LYZ	6.27233	0.00214864	AZIN1-AS1	-1.45033	0.000329277	HDC	8.51746	0.00755139	C2CD2L	-1.06962	0.00420054
CKAP2L	1.90807	0.00215725	MCL1	-1.40259	0.000334042	BORA	1.27928	0.00765125	BCL9L	-1.31156	0.0042374
SDHC	1.25545	0.00222104	CHKA	-2.58116	0.000343935	CD80	1.9833	0.00773071	CLN8	-1.89687	0.00447269
BLVRA	1.59006	0.00222575	ERVH48-1	-3.50014	0.000344884	MRPL22	1.48131	0.00776762	AP000769.1	-2.07929	0.00455361
RPP38	1.07732	0.0022287	PNPLA2	-1.02609	0.000348465	CFAP20	1.87463	0.0077827	LINC01220	-1.90328	0.00456351
COMMD8	1.12968	0.00223189	ITGA5	-1.78134	0.00035414	CCNA1	7.42207	0.00779413	KLHL6	-1.17115	0.00467237
VAMP8	1.30709	0.00229259	HNRNPAB	-1.14556	0.000361166	RPL39L	1.8944	0.00782695	RRAD	-3.08809	0.00468148
TCEAL8	1.14172	0.00229396	SIRT1	-1.29418	0.000367332	SREK1IP1	1.18513	0.00792976	KDM4B	-1.54678	0.00482147
ATP6V1E1	1.27654	0.00234299	MKNK2	-1.20336	0.000377683	CDK7	1.04823	0.0080994	WDR45B	-1.07888	0.00484352
TRIP4	1.0886	0.00236913	SGPP1	-1.36789	0.000380102	PSPHP1	9.3585	0.00825607	IGLC2	-3.97158	0.00485747
MRPS18B	1.06452	0.00237263	PLK3	-2.36755	0.000404826	ZNF521	5.54324	0.0083128	KCNN4	-1.74464	0.00490889
CSF2RB	3.42653	0.00238585	MAZ	-1.38022	0.000413101	SNORD89	1.99991	0.00853574	WNT11	-2.25341	0.00512446
GAS7	2.34196	0.00262959	DUSP2	-2.42388	0.000420783	PDGFRB	3.57597	0.00856018	FBXL14	-1.4731	0.00520658
NCF4	2.25413	0.00267186	TMEM52	-2.60547	0.000431251	C3orf14	1.87269	0.00858878	AC004832.6	-1.65784	0.00530501
TNS3	4.43889	0.00272142	DIPK2A	-1.62066	0.000436556	ERG	5.61496	0.00865968	ADM2	-1.88777	0.00540678
AC107027.3	2.0355	0.00276311	RALGAPA1	-1.12491	0.000440143	AC102945.1	2.07858	0.00868005	IRF6	-1.78333	0.00540856
ZCRB1	1.93807	0.00277845	HSPE1	-2.18385	0.000441179	SKA1	2.86402	0.008688	OTUD7A	-1.82357	0.005409
NUP37	1.28224	0.00280554	CDC34	-1.51393	0.000447474	NCAPH	1.70639	0.00904065	PKIA	-1.52975	0.00547211
ZNF100	1.67875	0.00280566	FBXL22	-1.53691	0.000450533	LARP7	1.01843	0.0091089	AC018761.3	-2.64045	0.00547397
HLA-L	1.82545	0.00280666	EIF4A3	-2.05787	0.000453177	DENND10	1.01791	0.00917554	HSPA1L	-2.02385	0.00548
PEX11B	1.29057	0.00282127	AC099568.2	-1.98174	0.000456921	AC105749.1	3.0511	0.00956056	RHOF	-1.41124	0.00574072
SNRPF	1.03996	0.00295881	SLC35E4	-1.74422	0.00047366	ACOT9	1.49546	0.00957649	FAM184A	-2.32802	0.00582713
MYO7A	4.09883	0.0030298	CRISPLD2	-2.56223	0.000499542	SLC35G5	4.39481	0.0096175	SC5D	-1.22849	0.00586278
NDUFA8	1.55266	0.00308795	EGLN1	-1.55307	0.000499819	MGAM	5.72943	0.00978273	AMIGO1	-1.57752	0.00603203
TRAFD1	1.27283	0.00316756	RARA	-2.11946	0.000512505	ECM2	2.08355	0.00978628	ARC	-2.36799	0.006046
VPS25	1.06076	0.00324087	DVL1	-1.02924	0.000517314	RPS15AP17	1.27105	0.00988439	TMEM88	-1.56493	0.00626112
PHEX	3.27085	0.00331452	DLX2	-3.21926	0.000518081	MKRN2OS	2.31267	0.00997687	PCBP1	-1.02391	0.0062762
GET3	1.14868	0.0033564	EOLA1	-1.63882	0.000529445	E2F8	4.59813	0.00999839	NCKAP5L	-1.09164	0.0062776
ESCO2	2.34002	0.0033739	KLHL29	-1.41154	0.000536389	TPX2	1.66782	0.0101557	C15orf48	-3.09901	0.00641884
MRPL36	1.10162	0.00337392	AP000253.1	-2.72462	0.000538786	GATA6	2.63657	0.0101591	MYORG	-2.35129	0.00646039
SPARC	6.17055	0.00338734	SLC1A5	-2.06908	0.000547821	HBB	2.79325	0.0101693	PRRT1	-1.71184	0.00657513
ATP6V1F	1.50462	0.00344059	SNORA80B	-1.43834	0.000559779	C1R	1.54405	0.0103297	SECTM1	-1.42208	0.00659124
NME8	3.9994	0.00347781	GCH1	-1.46746	0.0005602	ITGAE	1.23789	0.0104606	SLC12A2	-1.07921	0.00663944
DYRK4	1.33881	0.00349153	LAMA3	-3.89808	0.00056343	HTR5BP	2.58456	0.010522	MADCAM1	-1.36222	0.0067144
ANAPC13	1.14999	0.00355621	PAQR3	-1.24146	0.000566581	HAUS6	1.07607	0.0106129	KLF16	-1.64718	0.00677888
SPAG7	1.03514	0.00357869	HSPA8P1	-3.19313	0.000571925	THRB	2.65692	0.0108102	KCNG3	-4.59801	0.00695841
CIAO2A	1.23361	0.00360966	JAM3	-2.66971	0.00061809	AL358176.4	5.70334	0.0110106	FAM222A	-2.24358	0.00699572
ZC3H12C	4.59632	0.00381734	DEDD2	-1.74903	0.000619257	MGST1	4.6157	0.0111161	FIZ1	-1.09785	0.00703019
ABRAXAS2	1.29387	0.00383021	SH3RF3-AS1	-3.21122	0.000630512	LINC02033	2.98217	0.0113026	AC092053.2	-1.29396	0.00703131
RFC5	1.09455	0.00384785	C17orf107	-2.59756	0.000632768	DAPK1	3.25496	0.0114318	ARRDC2	-1.74674	0.00724948
DNAJC8	1.09042	0.00391046	AC004832.6	-2.03464	0.00063683	GORAB	1.29015	0.0114567	CAVIN1	-3.11439	0.00726889
HMGCL	1.15415	0.00397501	ANKRD37	-1.67763	0.00065533	UTY	10.4748	0.0114875	TRIM3	-1.11401	0.00746806
MYO5C	2.06483	0.00398276	TUBB4A	-2.95074	0.000660904	COA6	1.01839	0.0115451	MTHFD1L	-1.27461	0.00759089
ZNF257	1.3002	0.00400086	B3GALT6	-1.87787	0.000661875	GNMT	1.9757	0.0116683	CENPK	-1.58633	0.00761202
MEIS1	5.32618	0.0040448	AL022069.1	-2.25211	0.000672876	SPARC	5.31198	0.0116689	TXNRD3	-2.23465	0.00761572
ICA1	2.56168	0.00411056	NKRF	-1.37661	0.000680197	DSN1	1.09104	0.0117542	JAM3	-2.07116	0.00787164
KYNU	6.57039	0.00411928	NPPC	-3.82861	0.000687588	ING3	1.0304	0.0118027	RAB15	-1.06954	0.00791416
CYBRD1	3.44318	0.00414447	CSNK1G2	-1.41056	0.000695689	TERB1	4.06402	0.0119707	SLC39A14	-1.94653	0.00799527
NSL1	1.20781	0.00414621	AC020911.2	-2.13172	0.000701124	CYP4F12	2.59058	0.0120206	RARA	-1.61761	0.0080019
LSM5	1.01166	0.00418545	ALKBH5	-1.18423	0.000714941	H4C8	1.28874	0.0120823	AC006994.1	-2.39007	0.00801431
MGST2	2.72475	0.00430005	AC078883.2	-2.19679	0.000744859	APOL4	5.46769	0.0122301	MAP2K1	-1.08352	0.00805946
NSUN3	1.10957	0.00443152	PRRT1	-2.13338	0.000758072	RHBDL1	1.34069	0.0122393	LIME1	-1.92752	0.00806394
GNLY	3.98711	0.00444613	SLC12A2	-1.33695	0.000776858	PLEKHH1	2.38806	0.0124403	AGAP3	-1.28403	0.0080713
CD80	2.11672	0.00445895	TRIM28	-1.15466	0.000785903	TMEM159	1.14964	0.0124982	AC018892.3	-2.07443	0.00814912
LAMTOR2	1.61395	0.00447066	CACYBP	-1.93188	0.00080752	RPL26L1	1.07	0.012624	AC090587.2	-1.67631	0.00818718
HNRNPUL2	1.26272	0.00447752	POU3F1	-2.61722	0.000831073	VRK1	1.29715	0.0126508	MFSD12	-1.41867	0.00822333
SKA3	1.86168	0.00451679	PPP1R13B	-1.3882	0.000853083	AC022400.6	1.066	0.0128679	AC105942.1	-2.41396	0.00827653
EAPP	1.2235	0.0045346	MAGIX	-1.43044	0.000853227	MET	5.91205	0.0130092	HERC2P2	-1.77645	0.00829005
COX7A2	1.01651	0.00456357	NECTIN1	-1.70602	0.000870536	POC5	1.08177	0.0130521	TNFSF14	-2.30926	0.00833764
PPP1R8	1.13033	0.00456768	AL158801.2	-1.99594	0.000874869	BLM	1.0186	0.0130859	QRSL1P3	-1.41557	0.00835446
SEM1	1.2783	0.0046997	RAI2	-2.53525	0.000895361	MSRB3	3.53307	0.0131229	ARHGEF2	-1.03197	0.0084931
ERG	6.03879	0.00473895	CITED4	-2.42443	0.00095793	MT-RNR1	1.17904	0.0131393	AC100810.3	-2.45083	0.00853502
SEC61G	1.26566	0.00484828	TNFAIP8L1	-1.21866	0.000975357	SEC11C	1.55068	0.0132721	HSPA8P1	-2.40989	0.00855605
IBTK	1.13729	0.00496789	TCTEX1D4	-2.1426	0.000977011	MAD2L2	1.12717	0.013363	MFAP3L	-2.15133	0.00863786
LARP7	1.09579	0.00501554	LINC00863	-1.36508	0.000984465	EDEM2	1.16247	0.0133701	SH3RF3-AS1	-2.43695	0.00867716
HCAR2	5.01199	0.00501947	USP27X	-2.47102	0.00100751	ATP9A	2.89933	0.0133794	MIR6775	-2.22772	0.00868731
CSF3R	4.78484	0.00507	PTP4A1	-1.92376	0.00102102	BCAS1	3.29415	0.0135753	SIK2	-1.3474	0.00885624
SEC61B	1.11338	0.00507869	C17orf67	-1.58269	0.00102414	ACTN3	2.89371	0.0136468	SIK3	-1.2075	0.00908768
CCDC28A	1.20396	0.00518336	TOB2	-1.66404	0.00102745	RN7SL672P	1.59906	0.0138647	CCNE1	-1.22582	0.00911309
INTS12	1.08367	0.00522866	WNT1	-1.92222	0.00106606	DERL2	1.17637	0.0138728	AZIN1-AS1	-1.04517	0.0091892
F13A1	5.35074	0.00527765	HBEGF	-3.32036	0.00106835	AC026410.3	1.26768	0.0139391	PDXK	-1.0475	0.00923039
MRPL22	1.54927	0.00536724	SLC16A3	-1.82042	0.00107596	RPS3AP26	1.00615	0.0139745	B4GALT1	-1.32838	0.00930455
VRK1	1.4472	0.00540368	AP5B1	-1.35406	0.00114638	IQCA1L	5.00914	0.0139986	HSP90AA1	-1.57844	0.00931611
CENPU	1.60059	0.00544583	LGMN	-2.06803	0.00114852	PLD1	2.67425	0.0140067	HDAC5	-1.08123	0.00937729
GOLGA7	1.00812	0.00547745	SPHK1	-2.40669	0.00115106	AL157786.1	1.11256	0.0140931	AL136162.1	-2.14012	0.00939016
CBWD6	1.04764	0.00549916	DEPDC7	-2.84279	0.00116272	HMGN2P3	1.34212	0.0141253	SLC22A31	-1.76041	0.00940976
SRP9	1.09766	0.00558522	AC138932.1	-1.5945	0.00116458	EPGN	2.15625	0.0142166	BX890604.2	-1.31256	0.00946418
PARVB	1.39416	0.00566175	SIK3	-1.50083	0.00118664	PRRG4	2.70325	0.0142535	DCBLD2	-1.57951	0.00947859
SLC2A5	6.46785	0.00567474	DYRK3	-2.44267	0.00119494	NDC80	1.22339	0.0144523	RASSF2	-1.4909	0.00958985
NDC80	1.38229	0.00571261	ADAMTS13	-1.5832	0.00121633	AL669831.4	1.37115	0.0147226	PLCL2	-1.05241	0.00963848
GLO1	1.18692	0.00575971	TP53INP2	-1.5407	0.00123581	PKMYT1	2.2067	0.0147605	DLX2	-2.36763	0.00972817
ING3	1.12954	0.00577538	RAB11FIP3	-1.00446	0.00123852	KCNK17	5.41173	0.0148724	BX539320.1	-2.67341	0.00973762
ATP9A	3.23331	0.00577903	JUND	-2.30398	0.00124404	CIR1	1.23177	0.0149671	HSP90AB3P	-1.80993	0.00979105
TTF1	1.13937	0.00580385	ATAD3B	-1.17392	0.00126191	AC103739.2	2.17562	0.0150651	GPC2	-1.24703	0.00987455
EEF1B2P6	1.41028	0.00584702	SOCS1	-1.54322	0.00126534	AL592429.1	5.11402	0.0150961	HSPA6	-5.0481	0.00995599
TXNDC9	1.38886	0.00595629	CACYBPP2	-2.14966	0.00126928	EAPP	1.04674	0.0151715	MXRA8	-2.28451	0.0100376
PYHIN1	1.78215	0.00596272	CKAP4	-1.65971	0.00128088	CEP55	3.04765	0.0152152	GCOM1	-3.46472	0.0100573
CPA3	7.50505	0.00597643	SMPD2	-1.67676	0.00134703	NEK2	1.56364	0.0152501	MAP7D1	-1.32031	0.0103318
SF3B6	1.08616	0.00599275	GPC2	-1.55453	0.00136429	CLEC12A	5.17751	0.0155649	TBXA2R	-2.16617	0.0103796
TMEM159	1.2643	0.00601349	SLC35E1	-1.49065	0.00137261	OSTC	1.3662	0.0156499	ENDOG	-1.37991	0.0106343
HLA-DQA1	1.93426	0.00604085	DUS1L	-1.24772	0.00138358	SLC51A	1.07573	0.0157748	TRIM39	-1.02067	0.0106552
POPDC2	1.12732	0.00611099	DOCK9-DT	-2.2524	0.00140254	AC007114.1	1.22188	0.0158993	LINGO3	-1.20041	0.0106629
SHCBP1	2.22466	0.00622052	TMEM259	-1.18638	0.0014063	PIPSL	1.48754	0.0159982	CACYBPP2	-1.69008	0.0106735
MRPL10	1.35998	0.00634732	CD55	-1.63438	0.00141701	AURKC	1.91719	0.0160619	HSPE1	-1.58195	0.0108947
DCTPP1	1.22509	0.00635487	AC107214.1	-1.6632	0.0014199	MELK	2.16499	0.0161691	CHRNE	-1.64185	0.0109563
PARPBP	1.41934	0.00637358	TMEM165	-1.02773	0.00142014	FRG1BP	1.81309	0.0161842	ZMYND15	-2.38176	0.0110425
AL157786.1	1.23281	0.00649527	RHOF	-1.62424	0.00149263	PARPBP	1.2482	0.016471	PLEKHB2	-1.26047	0.0110674
SYCP2	1.54296	0.00651381	ARRDC2	-2.0656	0.00149718	MGST2	2.289	0.0165332	MFSD14B	-1.18551	0.0111845
OSTC	1.53765	0.00652146	LINC01973	-2.21986	0.00152839	GPR141	4.59847	0.0165498	AP002364.1	-2.30129	0.0111883
LIPT1	1.0765	0.00654231	ADCK2	-1.18921	0.00152872	PSMB8	1.07861	0.0167184	IDUA	-1.02766	0.0113028
PRDX3	1.17707	0.00658389	LRRFIP1	-1.16339	0.00153159	VDAC1P8	1.27174	0.016777	APBB3	-1.10755	0.0113371
C11orf58	1.007	0.0068322	TRIP10	-1.87933	0.00155521	AP001793.1	1.63902	0.016935	BMP2K	-1.49416	0.0113693
CBWD3	1.15583	0.00691253	GEM	-2.85768	0.00158337	RTP4	1.64486	0.0170528	ZBTB4	-1.23276	0.0114036
TPX2	1.75043	0.00697913	ARG2	-3.36486	0.00159014	RHEX	4.79165	0.0171191	MANSC1	-1.8671	0.0115738
AC083862.2	1.77283	0.00698696	BAMBI	-2.57152	0.00160011	IFIT3	5.23276	0.0171892	AC107884.1	-1.58056	0.0116238
PSPHP1	9.5504	0.00702622	KLF2	-2.18703	0.00162641	SLC7A7	1.27898	0.0174145	SNORA80B	-1.0456	0.0116967
ANAPC10	1.22863	0.00703511	SLC16A1	-1.75566	0.00163585	ANAPC10	1.08138	0.0176985	AL022328.4	-1.19524	0.0118043
COMMD2	1.04863	0.00716573	NXF1	-1.09798	0.00165113	SBSPON	2.36767	0.017711	ARG2	-2.68083	0.0118088
KIR3DX1	2.80162	0.00720608	LINGO3	-1.47202	0.00177187	CSF3R	4.04698	0.0177791	PTP4A1	-1.45582	0.0118235
CNTLN	3.04293	0.00725655	OXT	-2.05963	0.00179058	SEPTIN7P9	1.52224	0.0182794	HSPD1P1	-2.46777	0.0118257
NUCKS1	1.04143	0.00735017	SLC7A5	-2.45675	0.0018382	PSMD10	1.06218	0.0185094	SLC35E4	-1.25328	0.0118491
GSEC	1.71649	0.0073503	FOXJ1	-2.63095	0.00185232	GSEC	1.51006	0.0185223	MAP3K21	-1.15477	0.012226
CYP4F12	2.7635	0.00736364	HSP90AA1	-1.8852	0.0018992	MAD2L1BP	1.19541	0.018529	AC138932.1	-1.22412	0.0123625
CEP250-AS1	1.32344	0.00738021	GADD45A	-1.93874	0.00192702	HLF	1.55062	0.0186921	KCTD11	-2.11398	0.0124115
MR1	1.00945	0.00742725	KDM7A	-1.30503	0.00194622	STON2	3.49314	0.0187041	CEROX1	-1.82503	0.0125099
PRR14L	1.08022	0.00761822	C8orf82	-1.85357	0.00197491	MED8	1.09325	0.0187211	PIM3	-1.46876	0.0125387
AL122020.1	1.47485	0.00762234	IGHG3	-4.56881	0.00201278	AC107027.3	1.60046	0.0189725	GPR132	-1.46934	0.0125411
ZSCAN5A	1.2962	0.00779238	TUBA4B	-1.6556	0.00201946	KIF18B	4.91501	0.0191243	KBTBD11	-1.68999	0.0125526
ZBTB41	1.16938	0.00790226	KCTD11	-2.61055	0.00206825	ZBP1	1.12229	0.0191286	HSP90AB1	-1.41737	0.0129013
ZNF28	1.6403	0.0079844	AC073130.3	-1.88788	0.00207857	AL138820.1	1.61985	0.0191641	HSPH1	-1.91324	0.0129672
CCDC25	1.06092	0.00801222	MARCHF3	-1.29219	0.0020841	PYHIN1	1.51565	0.0193575	RBM15B	-1.12878	0.0130042
MTIF2	1.19183	0.00802221	AC105020.6	-1.41682	0.00214543	ZNF79	1.61622	0.0193605	EML5	-1.45036	0.0131101
SERPING1	5.6807	0.00816649	AP002364.1	-2.79732	0.00216213	SYCP3	1.72658	0.0195051	C8orf82	-1.48358	0.0131194
APOBEC3H	2.49865	0.00820463	TUBB2A	-2.29332	0.00217768	GAS2L3	4.04724	0.0197833	AC064836.2	-1.0442	0.0132707
HSD17B7P2	1.39237	0.00827441	ASB6	-1.08753	0.00220481	TMPRSS11E	5.33853	0.0198765	GCH1	-1.05245	0.0133119
CD63	1.39393	0.00832499	NECTIN3	-1.70035	0.00222496	PLA1A	5.85489	0.0200059	ITPRIP	-1.07702	0.0133261
RNF13	1.09671	0.00838676	IL17RC	-1.27181	0.00223001	AL353898.3	1.28754	0.020052	CRISPLD2	-1.81371	0.0134736
GZMH	2.81251	0.00846394	MAP2K1	-1.24939	0.00225364	TUBB6	2.7779	0.0201187	PCBP3	-1.33898	0.0135751
CENPA	2.25034	0.0084977	AC079140.1	-1.64938	0.00230809	CPNE7	1.84401	0.0202098	NAF1	-1.01818	0.0136148
DDX43	1.96766	0.00859436	SNX25	-1.71984	0.00231843	HGF	6.34574	0.0202164	PRRT4	-1.92434	0.0137648
WASHC3	1.02083	0.0085946	FGFR1	-1.01448	0.00235647	CDC123	1.09602	0.0202601	SLC7A5	-1.94192	0.0137987
AC114980.1	1.68579	0.00861361	ACAA1	-1.03853	0.00237919	SERPINB9P1	1.47185	0.0203258	C2orf92	-1.11318	0.0139501
IFI27L2	1.22319	0.00874157	AC234917.3	-1.70927	0.00239242	C11orf98	1.96593	0.020431	SLC26A1	-1.16894	0.0140539
CYP3A5	1.25827	0.00880196	SLC6A8	-2.30945	0.00240877	ELMO2	1.16652	0.0204827	ARHGAP9	-1.07941	0.0141446
PARP14	1.00613	0.00882948	ROBO1	-4.5351	0.00249392	SCIMP	1.65304	0.0205158	ITGA5	-1.21827	0.0145553
UTY	10.8471	0.00886149	ZNF296	-1.67367	0.00261477	AL110115.2	2.14823	0.0205519	EXOC3L1	-1.47184	0.0145892
SCD5	3.06455	0.00888677	MTFP1	-1.78745	0.00261972	HMGB1P1	3.72173	0.0205576	DDR1	-1.21336	0.0147261
DLGAP5	3.57214	0.00899142	PARD6G-AS1	-2.84062	0.00267538	DIAPH3	2.18056	0.0206692	PPP2R3B	-1.31307	0.0149053
PFDN4	1.09255	0.00900345	AC005972.3	-1.96555	0.00272204	AC133644.1	1.59524	0.0210869	BOP1	-1.24149	0.0150172
NACA3P	1.8488	0.00901204	SECTM1	-1.57112	0.00274735	TPRG1	2.00229	0.0211937	CACYBP	-1.39842	0.0152957
EIF1AY	9.63505	0.00903237	PNP	-1.75985	0.00279437	NCOA7	1.46307	0.0212953	TRAJ47	-1.38672	0.0154234
ACTR2	1.02619	0.00907178	LMNA	-3.05766	0.00280467	ELF1	1.20878	0.0216363	MAP2K3	-1.07313	0.0154534
MTRES1	1.03771	0.00910043	ID3	-2.37187	0.00282159	MIR194-2HG	1.86257	0.0217178	AP000894.4	-1.66226	0.0154722
PTPN12	1.37377	0.00912914	RBM15B	-1.35718	0.00283136	AL356273.2	1.87875	0.0217393	ILK	-1.19714	0.0154784
IL18	3.4546	0.00916186	AP000648.4	-1.55614	0.0028696	GBP1P1	2.69665	0.0218351	RNF144A	-1.27168	0.0155134
RPA2	1.23722	0.00917809	DONSON	-1.21922	0.00288052	CCL5	2.11835	0.0218374	PPP1R13B	-1.00576	0.015561
DMD	3.06352	0.0091849	GPR35	-1.36815	0.00288569	PGM5P2	1.41342	0.0220075	AEBP1	-1.83771	0.0157044
AGA	1.21247	0.0092024	FAM83F	-2.8832	0.00288714	H1-0	2.43466	0.0222	KHDRBS3	-2.43495	0.0157109
PDLIM1	2.29441	0.00923971	ITPKB	-1.65377	0.00291858	CENPA	1.95756	0.0222102	CYP4V2	-1.30934	0.0157902
MT-RNR1	1.23669	0.00928896	AC012306.2	-1.17944	0.00292936	HCAR2	4.08867	0.022268	HES1	-2.25246	0.0157954
SLC7A7	1.39575	0.00944479	KCNN4	-1.845	0.00293596	MCOLN2	1.59334	0.0223721	AC099568.2	-1.34475	0.0158784
PIGBOS1	1.40071	0.00945574	AL031280.1	-2.0031	0.00296095	AC009961.2	2.12115	0.0224455	FZD5	-2.67287	0.0159314
BORA	1.24255	0.00959483	AC092053.3	-1.30646	0.00299472	PLEKHS1	5.37372	0.0225046	HSP90AA2P	-1.78156	0.0162607
RPS3AP6	1.05119	0.00973685	BAIAP2	-2.35145	0.00299666	PPP1R35-AS1	1.76376	0.0225784	ANKRD24	-1.73916	0.0162625
CUTALP	1.11163	0.00980574	AC010491.1	-2.17915	0.00301544	KIF4A	2.53286	0.0226172	RTN4RL1	-3.1978	0.0163704
ESD	1.18153	0.0100062	LINC01003	-1.41497	0.00301692	DLG3	1.22512	0.0226609	AC068790.5	-1.22836	0.0164108
PARP2	1.15831	0.0100133	ARHGAP9	-1.3021	0.00307992	CTSG	5.52622	0.0227862	ZNF165	-1.85904	0.0164657
NEK2	1.65856	0.0100511	APBB3	-1.2945	0.00308652	FES	2.52613	0.0228925	AC079331.2	-1.93404	0.0164704
COA6	1.03727	0.0101	VASN	-1.83445	0.00310644	Y_RNA	1.61501	0.0230739	BTBD6	-1.19631	0.0165162
CTBP2	2.01317	0.0101189	WNT11	-2.383	0.00313738	CP	3.00804	0.023098	ST3GAL2	-1.07496	0.0165282
PAK6	2.88541	0.0104396	GTPBP1	-1.52453	0.00315264	ARHGAP24	5.04899	0.0232602	AC245164.2	-2.70667	0.0165632
ZNF532	1.93963	0.0105568	AC034222.2	-1.3087	0.00315604	NSUN7	2.46886	0.0232715	AC092636.1	-2.46403	0.0167817
AL356481.1	1.41156	0.0105586	HIPK1-AS1	-1.62161	0.00323351	XCL2	2.71484	0.0233109	PLEC	-1.35878	0.0167955
NPM2	2.61099	0.0105717	NACAD	-2.76598	0.00325004	TNFSF10	1.82031	0.0233878	CSF1	-2.1206	0.0169332
BLOC1S5	1.11222	0.0106048	CDH24	-1.76081	0.00325046	LINC00888	1.43095	0.0234275	GPR35	-1.09418	0.0170279
RGS18	3.70751	0.0106097	AC136475.3	-1.31552	0.00336926	PHEX	2.52683	0.0234936	SLC16A1	-1.32942	0.0170638
MTFR2	1.3518	0.0106329	RARA-AS1	-1.83503	0.0034619	NDUFAF5	1.60305	0.024209	CAMTA1-DT	-1.38749	0.0172471
ALG5	1.02408	0.0106925	BTBD6	-1.4596	0.0034643	LNCAROD	5.27291	0.0245718	PMEPA1	-2.12942	0.0172966
HAUS1	1.18669	0.0107213	AL139246.5	-1.97653	0.00355954	BCAT1	2.06445	0.0246194	AC010491.1	-1.73685	0.0174172
NUDT2	1.18518	0.0108257	DUSP28	-1.05259	0.00356048	LYAR	1.1389	0.0246647	RBP5	-1.5466	0.0174243
CDC123	1.20261	0.0108565	PMEPA1	-2.60596	0.00360156	CHAF1B	1.14797	0.0248773	AC092338.2	-2.17107	0.0174805
PDGFRB	3.45772	0.0110411	CSF1	-2.58551	0.00360255	MAP9	1.11313	0.0250597	NKD1	-1.67305	0.0176111
PSMD10	1.14318	0.0112489	WDR47	-1.6989	0.0036201	NDUFA8	1.17583	0.0250764	C1orf56	-1.02915	0.0176827
ITGAE	1.22306	0.0114242	FAM102B	-1.56652	0.00367353	AC004817.3	1.91349	0.0253598	IRS3P	-1.8541	0.0177684
ZNF85	1.29676	0.011448	NDRG4	-2.55842	0.00369037	PKHD1L1	3.20279	0.0254429	NR4A1	-2.00021	0.0178222
C1QL3	1.85618	0.0115337	SPSB1	-1.89611	0.0037522	KIR3DX1	2.32951	0.0255378	ERVH48-1	-2.27232	0.0178406
WBP4	1.15362	0.0116021	SPATA2L	-1.54919	0.00377668	RIPOR3	1.22032	0.0255589	AL162274.1	-1.37127	0.0179588
WARS1	1.20273	0.0116821	ZFP36	-1.82125	0.00377692	FAIM2	4.70377	0.0255662	CTSV	-2.65449	0.0180336
GRAMD1C	2.97496	0.0117367	ADAT3	-1.52954	0.00377941	AL122020.1	1.23538	0.0256683	CCR12P	-1.86993	0.0180582
CHEK1	1.2819	0.0118243	NR4A2	-1.64901	0.00382109	AC091516.1	2.13837	0.0256882	KISS1R	-1.89202	0.0180636
SKA1	2.74665	0.0119039	COQ10A	-1.06975	0.00401331	STOM	1.28008	0.0256916	NECTIN1	-1.20389	0.0180808
NSRP1	1.20844	0.0119142	NR4A3	-1.61892	0.00404288	CABP7	2.38193	0.025729	NANOS1	-2.20598	0.0181071
CLIC1	1.42188	0.0119525	MAN1A1	-1.23236	0.0040467	SLF1	1.078	0.0259849	AL590369.1	-1.89875	0.018118
KIR2DL1	2.13422	0.0120207	AP001046.1	-3.69984	0.00405087	MCEE	1.39641	0.0260561	ADAMTS13	-1.14438	0.0181991
TMEM60	1.90285	0.0120531	FAM102A	-1.70308	0.00405386	F13A1	4.26895	0.0261296	C1orf115	-1.5991	0.0182617
PLEK	2.49137	0.0120736	CHMP4BP1	-1.82983	0.00406282	TRIM21	1.01122	0.0263255	MRTFA-AS1	-1.48366	0.0182736
EEF1E1	1.12951	0.0123668	SLC5A3	-1.53312	0.00411802	FRG1JP	2.04912	0.0263757	MAP11	-1.17057	0.0183579
RPL9	1.05317	0.0124043	LRRC8A	-1.1869	0.00413245	NPC2	1.05805	0.0263894	DYNLL2	-1.05963	0.0183959
ESF1	1.28168	0.0124289	DDIT4	-1.54767	0.00416959	H1-4	1.57744	0.0265169	SPSB3	-1.31319	0.0184189
SPECC1	1.61311	0.0124983	LTBP3	-1.61736	0.00420625	HNRNPA3P2	2.15231	0.026597	PDE7A	-1.35604	0.0185713
LRR1	1.39549	0.0125435	EHD1	-1.39346	0.0042372	SNORA65	1.86764	0.0266956	LYPD3	-2.54628	0.0187336
FUNDC1	1.67365	0.0126587	ZNF165	-2.21417	0.00429218	POLD3	1.14548	0.0267434	ZNF890P	-1.74881	0.0187431
TUBB6	2.97549	0.0127833	JUNB	-2.07982	0.00430323	C18orf21	1.11856	0.0267774	GPRASP2	-1.57094	0.0187454
RPP30	1.0256	0.0128687	ABTB2	-2.34977	0.00432459	HBA2	2.27266	0.026812	IER5L	-1.51483	0.0189195
DAPK1	3.20052	0.0128924	GPR150	-1.96044	0.00435213	FRG1CP	1.53801	0.0268577	LOH12CR2	-1.43305	0.0190274
BRK1	1.10272	0.0129114	IFRD1	-1.17897	0.00435459	APOM	1.44698	0.0269252	ROBO1	-3.47199	0.0193076
RPL13AP6	1.63576	0.0129856	MAN1B1-DT	-1.6956	0.00435862	CHEK1	1.12656	0.0269693	HSPA2	-2.22796	0.0193399
DCLRE1C	1.02742	0.0130471	LFNG	-1.38576	0.00436156	NDUFB3	1.01956	0.0271272	AC106739.1	-2.25877	0.0195266
MED8	1.15351	0.0131162	MAP11	-1.41405	0.00440778	AC114980.1	1.41852	0.0272297	FAM149A	-2.35615	0.0196378
LINC02694	1.56893	0.0132775	SLC29A2	-1.40691	0.00441325	SULF2	1.64371	0.0272755	DENND5A	-1.06279	0.019671
YAE1	1.00419	0.013432	DBP	-1.62694	0.00446029	IL15	1.64554	0.027333	STIP1	-1.54226	0.0197691
TGDS	1.43603	0.0134937	ZBTB22	-1.04878	0.00446723	R3HCC1	1.05362	0.0274641	SOX12	-1.75025	0.0197781
HMGB3	1.81042	0.0136629	CPEB2	-1.27857	0.00447805	STK33	2.64016	0.0276759	PPT2	-1.23921	0.0198232
HAUS6	1.03845	0.0136731	RAB43	-1.25969	0.00450142	RAB38	2.67694	0.0278038	ZHX2	-1.25195	0.0198974
MAD2L1BP	1.25058	0.0137577	SLC22A17	-2.15408	0.00452753	EBI3	4.97792	0.027829	IER5	-1.19545	0.0199481
AC022400.6	1.0558	0.0137622	KLHL6-AS1	-2.09057	0.00453831	ATP6V1F	1.12962	0.0280819	GEM	-2.10366	0.0199628
MELK	2.21759	0.0137657	JUN	-1.9123	0.00454376	TMEM60	1.66065	0.0284632	RASSF3	-1.11066	0.0202094
COX7B	1.06453	0.0138635	CYP51A1	-1.01981	0.00463583	DNAH8	3.17773	0.0285123	KLHL21	-1.16303	0.0202535
CD36	4.3073	0.013961	PDXK	-1.13934	0.00463679	ZNF85	1.12315	0.0285411	TUBA4B	-1.23628	0.0202809
AC108134.3	1.36268	0.0140553	NCKAP5L	-1.12934	0.00470328	HNMT	4.62496	0.0290482	FRAT1	-1.26612	0.0203617
AL050343.2	1.5766	0.0141029	CXADR	-1.93831	0.00472661	AL049757.1	2.66118	0.0291204	CNKSR2	-1.26567	0.0204337
CXCL8	5.76176	0.0142085	TGFB1	-1.54283	0.00474707	RNA5SP201	1.98711	0.0295198	PNP	-1.36404	0.0204773
ANPEP	4.16414	0.0142552	HSP90AB1	-1.60859	0.00477354	SNORA80A	3.78488	0.0295364	AC092375.2	-1.51592	0.0205158
JKAMP	1.17949	0.0143096	GRK2	-1.29207	0.0048324	RGPD1	2.96923	0.0299381	ZNF32-AS2	-1.15522	0.0206406
PYGL	5.31092	0.0143754	HDAC5	-1.17206	0.00486237	APOBEC2	1.43297	0.0299459	SNORD46	-1.31365	0.0206724
SMAD5	1.47946	0.014545	STK11	-1.40468	0.0049332	U2AF1L5	1.72971	0.0300256	MAFA	-2.69849	0.0207095
TPRKB	1.02028	0.0145822	SCD	-1.76903	0.00499254	HSPA14	1.02227	0.030033	AP000648.4	-1.2033	0.021025
CIR1	1.23654	0.0145831	FBRSL1	-1.01208	0.00501758	ABCA1	1.38684	0.0302389	NAP1L4P1	-1.90658	0.0210866
CLEC12A	5.22648	0.0146145	SEMA7A	-2.46727	0.00513415	AL356273.3	1.16218	0.0303917	PRDX3P1	-1.21283	0.0211913
OAZ2	1.32024	0.0150623	MPZL2	-2.8626	0.00514545	CCDC80	1.22466	0.0303939	ZNF8-ERVK3-1	-1.5612	0.0212693
ARL1	1.35056	0.0151202	PHLDB3	-2.09769	0.00514869	WDFY3	4.41431	0.0304988	SUN2	-1.18738	0.021281
DYNLRB1	1.12642	0.0151856	BX890604.2	-1.41525	0.00516792	LINC01871	1.9843	0.0309313	NEMP1	-1.41126	0.021324
MGST3	1.16664	0.0152011	QRSL1P3	-1.49903	0.00524832	BCL6	1.73668	0.0309467	RILPL2	-1.18421	0.0213909
PRSS30P	3.12244	0.0152143	RNF227	-1.52382	0.00530154	KNL1	1.43317	0.0309977	AK5	-1.87539	0.021409
C3orf14	1.72829	0.0153566	SMTN	-1.77338	0.00543796	MYO5C	1.54714	0.0311581	EPOP	-2.02219	0.0215806
DSN1	1.04889	0.0154434	PLCL2	-1.13024	0.00544053	AC079414.3	1.01593	0.0312583	LTBP3	-1.29595	0.0218086
GORAB	1.23555	0.015464	HSPA8	-1.90357	0.00547678	GNB4	1.19881	0.0314008	ELOVL5	-1.32032	0.02188
NAALADL1	1.38319	0.0155607	LINC01220	-1.86434	0.00548331	GUCY1A1	2.56625	0.0317904	BAIAP2	-1.81414	0.0219517
AASDH	1.1333	0.0156927	HES4	-3.07141	0.00551912	IFIT1	4.1148	0.0320592	AC008115.1	-1.5531	0.0220104
MEF2C	4.62528	0.0157927	MTA1	-1.00113	0.00552211	LRRC32	1.45204	0.0321169	AL022069.1	-1.48625	0.0223002
AURKB	2.59242	0.0157999	KRT18	-1.66231	0.00561867	HLA-DRB5	2.12821	0.0321597	RARA-AS1	-1.42571	0.0223569
COPZ1	1.05016	0.0159045	AL928646.1	-1.65398	0.00572673	AC138207.8	1.18666	0.0324828	SLC22A17	-1.73203	0.0223883
CHN1	1.63747	0.0160409	RGCC	-2.17018	0.00583735	TEKT4P2	2.88373	0.0325776	AL928646.1	-1.3556	0.0224003
NEK3	1.54521	0.0160944	RAB15	-1.11037	0.00585487	AC112512.1	1.40916	0.0326931	TRIP10	-1.35208	0.0224764
NEDD8	1.13745	0.0162267	PPP1R35	-1.16559	0.00586072	TTC9B	1.71864	0.0327375	PGF	-2.45975	0.0229304
COX17	1.18669	0.0163792	GIT1	-1.26184	0.00590048	PLCG2	3.09407	0.0328008	CSNK1G2-AS1	-1.7021	0.0229494
SKAP2	2.0286	0.0164095	KDM4B	-1.50764	0.0060074	RGPD4	2.13817	0.0328289	AC126696.2	-1.77226	0.022956
GEMIN2	1.42855	0.0164168	AC005410.1	-1.22138	0.00601005	TSG101	1.145	0.0328623	CPEB2	-1.01778	0.0235583
NCAPH	1.56743	0.0165111	YPEL2	-1.20434	0.00601721	IGSF10	5.67968	0.0331443	RAB5CP1	-1.56767	0.0235827
MCM10	2.28076	0.0165494	PRMT9	-1.46302	0.00603514	FBXO6	1.49288	0.0332097	ITPKB	-1.25618	0.0237751
APOO	1.16662	0.0165938	PI4KAP2	-1.17422	0.00603987	SLC44A3-AS1	3.34171	0.0332947	AC026748.3	-1.30303	0.0238409
DPY19L1P1	2.84697	0.0168838	RN7SL555P	-2.79288	0.00608353	HOXA-AS3	3.3519	0.0334754	PHLDB3	-1.69329	0.0239157
MSRB3	3.40422	0.01691	DOK2	-1.28001	0.00609865	HPGD	1.50253	0.0335573	GTPBP1	-1.16456	0.024104
GGCT	1.17713	0.0171633	C1orf56	-1.19193	0.00610209	OR2AK2	4.07858	0.0336603	WNT1	-1.32188	0.0241727
SLC22A15	2.21844	0.0172137	CAMTA1-DT	-1.60851	0.00612373	AC125603.2	5.58103	0.0337622	CCDC15-DT	-1.96083	0.0242377
PDGFD	1.99781	0.0172507	MAFK	-1.1612	0.00625508	COX4I1	1.00946	0.0337849	KDM7A-DT	-1.7941	0.0242539
STX12	1.04064	0.0172646	SLC39A8	-1.30055	0.00627789	CMBL	3.14042	0.0337955	FAM83G	-1.69585	0.0244048
ARHGAP18	1.77031	0.0173259	SMAD7	-2.25439	0.00649487	ATAD5	1.1936	0.0339945	CACNA1H	-1.34049	0.0244907
HPGD	1.68057	0.0174392	UAP1	-1.66889	0.00650168	H2AC20	1.37902	0.0340097	CMSS1	-1.0976	0.0247103
NINJ2	1.70154	0.0175203	HGSNAT	-1.07302	0.00653947	IFI44	3.18138	0.0345613	FAM83F	-2.16715	0.0248938
DUS4L-BCAP29	2.04808	0.0175225	SLC22A31	-1.84377	0.00667722	RPL21P120	1.57535	0.0347212	MOCS1	-2.05566	0.0249203
RNF14	1.12938	0.0175342	IRS2	-1.55444	0.00670804	TMEM178B	2.55546	0.0349595	SLC9A3R2	-1.56868	0.0249347
EDDM13	1.35305	0.0176377	AC016405.3	-2.09099	0.00675237	DLGAP5	2.88273	0.0352345	CAPN5	-1.35199	0.0252605
NDUFB7	1.07808	0.0178686	UCKL1-AS1	-1.06024	0.00677676	ANAPC11	1.02857	0.0354003	AL133492.1	-3.40862	0.02578
ADPRM	1.04611	0.0178996	TRIM39	-1.08175	0.00680817	SHTN1	2.27425	0.0355069	TESK1	-1.07316	0.0264626
LAIR2	2.78273	0.0179567	AP000769.1	-1.98282	0.00681568	PPP1R2P1	1.5281	0.0355133	N4BP3	-2.14492	0.0265122
GEMIN6	1.41033	0.0181209	FZD5	-3.01307	0.00682213	C1S	1.41973	0.0355452	OXSR1	-1.00978	0.0266023
PGM5P2	1.45895	0.0181238	KLHL6	-1.11864	0.00689381	GBP5	1.68334	0.0356368	UBTD1	-1.15273	0.0267646
HMGXB4	1.36799	0.0181693	CDKN1A	-2.18899	0.00691154	ST3GAL4	1.53813	0.0357881	LINC01973	-1.54155	0.0270473
AC107071.1	2.05635	0.0181707	TMUB1	-1.05494	0.00692876	TMEM191B	2.23283	0.035974	PUS7	-1.02025	0.0270853
H2AC14	2.3003	0.0181938	DIXDC1	-2.22441	0.00696248	AC139272.1	2.55878	0.0361471	AC020911.2	-1.38197	0.0275589
TBK1	1.19412	0.0182439	ZFPM1	-1.55553	0.00699996	BIRC5	2.50497	0.0362809	HPCAL1	-1.13564	0.0275705
FAM24B	1.35797	0.0183124	HSP90AB3P	-1.89226	0.00701563	MIR7851	1.61786	0.0366994	AC243965.1	-1.5747	0.02792
E2F8	4.21308	0.018362	GADD45G	-2.05193	0.00704509	PROM1	4.75703	0.0374511	RTL8C	-1.5306	0.0281166
NRM	1.01103	0.0184301	FRAT2	-1.2358	0.00716258	DDAH1	4.61128	0.0375586	AL596325.1	-1.5763	0.0281798
ARHGAP11B	2.83976	0.0185197	PGP	-1.15394	0.00716556	LINC02399	1.34114	0.0375992	INPP4A	-1.33036	0.0282729
AC004847.1	1.23731	0.0185554	ARHGAP31	-2.15182	0.00722821	AL109806.1	1.24771	0.0376606	IL17RB	-1.77078	0.028532
FAM162A	1.0595	0.0186509	KLF10	-1.88621	0.00732132	CATSPER3	1.7802	0.0377564	SOCS3	-1.54612	0.0285999
MAP3K20	2.04732	0.0186594	C1orf198	-1.28379	0.00733825	SCHIP1	4.93016	0.0378519	TAMALIN	-1.56776	0.0286199
KIT	2.61436	0.0186733	N4BP3	-2.59027	0.00739306	AC007533.1	1.14119	0.0380536	OXT	-1.43747	0.0288486
RAB25	1.32556	0.0187035	FAM193B	-1.0233	0.00743297	CCDC116	1.94329	0.0381803	TRAP1	-1.09217	0.0290433
RFX8	2.29771	0.0187438	AC103724.4	-1.55444	0.00748727	AC009951.4	1.86386	0.0382059	PRX	-1.18232	0.0294188
ANKRD35	1.85037	0.0188327	TLNRD1	-1.07567	0.00751568	CD48	1.16042	0.0382492	ANKRD37	-1.07116	0.029423
CFH	2.43848	0.0188518	SKI	-1.28156	0.00754603	AL451074.6	2.05527	0.0384064	TUBB2B	-1.70531	0.0294898
NSRP1P1	1.69446	0.0190523	HSPA1L	-1.94455	0.00761756	RTKN2	1.26263	0.0388715	UBE2S	-1.0382	0.0294951
CEP295	1.08656	0.0191093	MAP3K21	-1.23232	0.00765937	PRDM1	1.62585	0.038878	CHML	-1.39841	0.0295508
KCNJ13	1.41786	0.0191833	SOX12	-2.00245	0.00771746	HOXB5	4.14015	0.0391355	ZNF879	-1.19857	0.0296863
SLU7	1.07339	0.0194	AC044849.1	-1.36273	0.00777199	AZU1	1.95942	0.0391396	KLF2	-1.5089	0.0296957
CCDC51	1.09015	0.0195636	ANKRD50	-2.26061	0.0077739	TENM1	1.21721	0.0392457	LGR4	-1.88821	0.0298144
AL133245.1	1.61778	0.019649	LDB1	-1.10445	0.00790241	USP46	1.28395	0.0395289	C17orf67	-1.04213	0.0300181
CEP55	2.93028	0.0196661	UBTD1	-1.38608	0.00791428	ZEB2	1.60396	0.0396594	CCDC121	-2.45314	0.0301504
FCHO2	1.36444	0.0198429	DSEL	-1.51948	0.00802779	SNORD62B	1.21053	0.0397542	AL391650.1	-1.25984	0.0304307
FGFBP2	2.60063	0.0199594	RGMB	-1.39193	0.0080904	ZRANB2-AS1	1.57184	0.0397543	PLXNA3	-1.25425	0.0306861
SH3RF1	5.16688	0.0200026	TUBB4B	-1.44158	0.00812246	MCEMP1	2.35112	0.0398897	AL445187.1	-2.16726	0.0308727
IGSF10	6.20001	0.0200151	SLC26A1	-1.26087	0.00812626	CDYL2	1.34438	0.03996	MAFF	-1.81965	0.0310845
TAF12	1.34016	0.020165	RCOR1	-1.30729	0.00814762	LAMA2	1.99299	0.0400113	AC096887.2	-1.52674	0.0311226
RPS3AP5	1.20306	0.020175	NFKBID	-1.71177	0.00816058	IFI16	1.4745	0.0400674	DNAH6	-1.55923	0.0311374
CCNB1IP1	1.31714	0.0202123	CIRBP-AS1	-1.24476	0.00820249	ARHGAP8	1.59961	0.0401355	AC010864.1	-1.29961	0.0312226
XRCC2	1.72187	0.0202828	KISS1R	-2.11954	0.00824942	ADCY4	1.01215	0.0401417	LAT	-1.2335	0.03141
KNSTRN	1.20045	0.0204029	KCNA3	-1.32334	0.00829499	AC136475.2	1.15649	0.040174	NR4A1AS	-2.35378	0.0315537
CDYL2	1.51217	0.0208483	KCNK6	-1.48418	0.00831997	SLCO5A1	4.06368	0.0402697	CYP2T1P	-1.16583	0.0318061
TFPI	4.10415	0.0210403	SH2B2	-2.06179	0.00832249	NEDD9	1.53624	0.0404046	PITPNC1	-1.14019	0.0320421
ZNF486	1.29985	0.0213439	ZXDC	-1.07243	0.00835993	SLC2A14	2.3231	0.0406679	ZEB1-AS1	-1.03581	0.03211
GATA6	2.36313	0.0213743	ZNF853	-1.83199	0.00840841	GATA1	3.55174	0.0406713	AP000253.1	-1.67675	0.0321359
TNNC2	1.76177	0.0214052	AC010327.6	-1.34997	0.00844935	RNASE3	6.69165	0.04075	AL357033.1	-2.26628	0.032218
HOPX	1.58665	0.0215019	NOG	-2.64655	0.00855869	BUB1	1.37053	0.0409189	PEA15	-1.15811	0.032267
PRR34-AS1	1.06546	0.0215497	ATAD3A	-1.02397	0.00869221	CNDP1	2.36626	0.0411549	MIR4420	-2.29369	0.0323576
CCDC144B	1.42852	0.0216966	AP003733.3	-1.43662	0.00871142	AC098583.1	1.37509	0.0412715	RASD1	-1.54561	0.0324432
RPL39L	1.63669	0.0216977	MTHFD1L	-1.25224	0.00873084	GNLY	2.85944	0.0413415	SLC39A8	-1.01577	0.032777
AL158801.5	1.18975	0.0218037	GCOM1	-3.52343	0.00888669	TEX38	1.77044	0.0413898	LEF1-AS1	-1.18979	0.0328924
PSMA3	1.04534	0.0218304	MFSD12	-1.40413	0.00890837	AL449214.1	1.37288	0.0414053	NCR3LG1	-1.82956	0.0329449
C1R	1.38035	0.0219429	TSPYL4	-1.39053	0.00890891	MZT1	1.00497	0.0414415	AC012360.1	-1.30992	0.0329777
AFMID	1.97082	0.0220109	PUSL1	-1.19161	0.00909349	HLA-G	1.10589	0.0415882	DYRK3	-1.59971	0.0331784
CTSW	1.47042	0.0222727	SERTAD1	-1.38639	0.00917031	TDGP1	2.46542	0.0416076	AC073130.3	-1.30411	0.0332253
ELANE	4.78357	0.0226212	PNMA1	-1.56863	0.00918166	AC010325.2	1.56083	0.041615	CKAP4	-1.09656	0.0332276
GZMB	2.65776	0.0226762	PAF1	-1.06945	0.009199	C1DP1	6.71115	0.0417025	FILIP1L	-1.14155	0.0333244
CD151	1.13781	0.0230294	GRAMD1A	-1.24169	0.00919996	CD33	3.85272	0.041848	AC023157.2	-1.21685	0.0333593
APOM	1.48526	0.023147	PPM1D	-1.05965	0.00921301	AC092580.1	3.30836	0.0419083	PTOV1-AS1	-1.78191	0.0333976
PSMC2	1.04656	0.0232174	SNAI1	-2.14142	0.00923754	MAP3K5-AS1	1.49461	0.0419842	GLCCI1-DT	-1.36853	0.0334358
TNIP3	1.67715	0.0233694	PLK2	-1.92836	0.00932433	TFEC	3.29551	0.0419926	AL118558.3	-1.29135	0.0334581
PLXDC2	3.22397	0.0234282	FAM117B	-1.01797	0.00940593	AL137186.3	1.83536	0.0420216	PRMT9	-1.13271	0.0334791
PLTP	3.0634	0.0234297	ZFP36L2	-1.66234	0.00947101	KLRB1	1.28121	0.0420339	AC008105.2	-1.11118	0.0335599
BRIP1	1.36091	0.0235722	TBXA2R	-2.19389	0.00947793	HBA1	2.1715	0.0421507	SH3RF3	-1.86441	0.0339836
CCNA1	6.31949	0.0235974	EGR3	-2.33952	0.00956946	SH3PXD2A-AS1	3.63505	0.0423968	KCNA3	-1.0624	0.0340512
PLEKHH1	2.16464	0.0237615	PHF13	-1.40193	0.00960875	NPM1P24	2.55769	0.0425077	TLE1	-1.32955	0.0340769
GREM2	2.21869	0.0238462	AC069213.1	-1.36084	0.00977521	HMGB3	1.48952	0.0425139	DBH	-2.05602	0.0341149
EDEM2	1.06159	0.023886	AC073046.1	-1.42125	0.0097983	CDC45	1.52331	0.0426072	PITPNM2	-1.23061	0.0341176
DTHD1	2.14035	0.0238874	SLC41A1	-1.03797	0.00985878	AC011458.2	1.46309	0.0427499	GPRC5B	-2.21477	0.0346161
CADM1	2.25036	0.0239533	TAF6L	-1.08546	0.00992222	SP140	1.2219	0.0428858	HSPA8	-1.44691	0.0347514
ZBTB38	1.08608	0.024098	ZNF295-AS1	-1.5208	0.00996682	LAMTOR2	1.14965	0.042904	PHF13	-1.14084	0.0347753
VWA7	1.0429	0.0241168	STX16-NPEPL1	-1.70695	0.0100601	NACA3P	1.43485	0.0429236	MIR155HG	-1.67708	0.0349294
BTF3L4P2	1.16156	0.0241727	LINC01970	-1.76849	0.0100742	MIR6891	1.90456	0.0429745	HIPK1-AS1	-1.15997	0.0350593
HOXB7	1.85845	0.0241798	NRL	-1.01716	0.0100823	HJURP	2.08607	0.0429961	SMARCA1	-1.67526	0.0356533
CCDC122	1.3412	0.0242324	CHORDC1	-1.17649	0.010102	SLC2A5	4.73046	0.0431548	RCCD1	-1.15338	0.0356569
AL449214.1	1.51473	0.024305	CEP83-DT	-1.77672	0.0101961	TK1	1.76737	0.0434466	HSPA1B	-3.19655	0.0357789
CAB39L	1.12752	0.0244067	MAPRE3	-2.09013	0.0102902	ST7	1.49173	0.043458	SPHK1	-1.5482	0.035946
CST7	1.76582	0.0245636	RBKS	-1.48023	0.0103972	MED8-AS1	1.51044	0.0435652	GNG8	-2.22868	0.0360373
RRM2	2.20175	0.0247512	ZC3H12D	-1.42785	0.0104379	AL162493.1	3.76332	0.0435751	TUBB2A	-1.56698	0.0361999
FAM124B	2.3695	0.0248033	FAM149A	-2.58875	0.0105763	CH25H	2.69267	0.0435775	UNC5B	-1.73655	0.0363222
ANKRD19P	1.20362	0.0249867	UBE2D1	-1.28915	0.0105934	HDAC9	1.39098	0.043942	ST3GAL5-AS1	-1.52752	0.0363679
CTIF	1.71378	0.025093	DUSP1	-1.66736	0.0106048	CRCP	1.0232	0.0439473	CCL20	-1.97517	0.0365047
FASTKD3	1.28104	0.025319	DYNLL2	-1.14808	0.0106647	OTUB2	1.01476	0.0440229	SLC1A5	-1.24984	0.0366595
PDCD10	1.04773	0.0254248	ZNF891	-1.24318	0.0107922	CDKN2A	1.55539	0.0440673	PTPRS	-1.41931	0.0368073
MTRNR2L8	1.36137	0.0256616	RELT	-1.39928	0.0108279	AC019131.2	1.51715	0.04411	AL354892.2	-1.48445	0.0368284
AC123912.4	2.18451	0.0259092	STARD4	-1.03433	0.0108347	SELE	4.06448	0.0441999	FIGNL2	-1.28792	0.0370305
IRF5	1.94636	0.0259495	LIF	-2.47007	0.0108519	HMGB2	1.32414	0.0442224	PARD6G-AS1	-1.95652	0.037144
CTSG	5.40378	0.0259808	FGFBP3	-1.27829	0.0108898	LPCAT2	2.61101	0.0444617	AC027682.1	-1.45255	0.0375578
R3HCC1	1.06299	0.0261195	RIPK4	-2.66827	0.0109124	LCMT1-AS2	1.44784	0.0445599	ITGA1	-1.32085	0.0375904
SETBP1	2.21294	0.0261609	EMD	-1.01323	0.0109307	PAK6	2.26275	0.0448181	ADAMTS6	-1.0539	0.0376169
EPB41L4A	2.27468	0.0262509	SLC25A33	-1.50373	0.01099	AC126389.1	1.28942	0.0449427	AC234917.3	-1.15169	0.0383031
CETN3	1.4415	0.0262678	C2orf92	-1.15121	0.0111068	HLA-DMA	1.18844	0.0449805	KCNK6	-1.16371	0.0383702
RIPOR3	1.20938	0.0269315	TTC3P1	-1.31799	0.011272	AC083862.2	1.31507	0.0454769	DGCR6	-2.31198	0.0385065
AC125603.2	5.81558	0.0269427	KDM7A-DT	-2.0169	0.0113865	AC104115.1	1.76421	0.0455018	TRIM44	-1.12139	0.0386712
TBCA	1.07412	0.0269589	AL162253.2	-1.13989	0.0113926	SVBP	1.00304	0.0455456	PLK3	-1.38367	0.0387096
GTSF1	2.16739	0.0270538	ANKRD24	-1.83496	0.0113979	RRM2	1.96059	0.0455903	PWWP3A	-1.64309	0.0387215
HHLA2	2.36811	0.0273724	AC011462.5	-1.40603	0.0116184	HSH2D	1.34019	0.0456701	RUNDC3B	-1.90656	0.038964
ZMAT5	1.04723	0.027454	TUFT1	-1.75496	0.0116373	KYNU	4.58058	0.0457064	SLC29A2	-1.01748	0.0392893
MEA1	1.05556	0.0274645	CERS6	-1.37563	0.0118029	ZBTB49	1.12938	0.045753	UAP1L1	-1.12607	0.0398965
TM4SF1	6.2964	0.027483	MMP9	-1.92788	0.0118494	H2AC14	1.94891	0.0457841	TRAJ34	-1.20521	0.0399855
CDK14	2.3769	0.0275362	AC243965.1	-1.80711	0.0119091	AC074099.1	4.20452	0.04597	LPAR2	-1.00241	0.040149
POLD3	1.1396	0.0275428	MYZAP	-2.9102	0.0120263	AC084036.1	1.97222	0.0460856	AL121787.1	-1.21614	0.0405091
MITD1	1.01026	0.0278186	FAM110A	-1.426	0.0121161	RPL24P8	1.32612	0.0462133	SPEG	-1.54627	0.0409444
C6orf163	1.35265	0.0278836	ESPN	-2.23077	0.0121345	HACD1	1.62476	0.0463125	CALCB	-1.34666	0.0409554
RTKN2	1.34304	0.0280136	HNRNPU	-1.08059	0.0122289	IFIT2	3.85499	0.046377	SALL2	-1.61152	0.0411482
ZNF888	1.49871	0.0280562	TMEM238	-1.7776	0.0122468	AC006978.1	1.27068	0.0465833	AC008894.3	-1.42144	0.0411878
KIR2DL3	2.34284	0.0280968	NKD1	-1.76597	0.0122733	UGGT2	3.34868	0.0466059	CDH24	-1.21293	0.0416314
AC009951.4	1.97413	0.0281395	TESK1	-1.21128	0.0122874	THUMPD2	1.07096	0.0469597	AL033523.1	-2.50207	0.0416529
MAP3K5-AS1	1.61194	0.0282262	GLA	-1.44209	0.012349	AC063965.2	1.71832	0.046968	CCDC106	-1.32085	0.0416798
AC013437.1	1.66431	0.0283982	SLC16A10	-2.12234	0.0123827	TNFAIP6	5.91067	0.0473189	TRBJ2-5	-1.00936	0.0416886
ZNF521	4.60398	0.0285174	SIK1B	-1.54444	0.0123916	HAUS6P1	1.50646	0.0474358	CITED4	-1.49278	0.0418032
FRG1JP	2.02226	0.0285266	H2AX	-1.42609	0.0124451	CDC42P5	1.69646	0.0474853	NECTIN3	-1.12713	0.0418793
TPRG1	1.90242	0.0285767	GADD45B	-1.31689	0.0125289	PCLAF	1.79647	0.0475228	TMEM120B	-1.00071	0.0420698
KIN	1.00583	0.0285969	HSP90AA2P	-1.85477	0.0125303	AURKB	2.12924	0.0476202	GNAT1	-2.20727	0.0420858
AC102945.1	1.73863	0.0287552	BTG1	-1.14689	0.012565	ZNF215	3.70899	0.047792	HTR7P1	-1.29342	0.0421609
AC133644.1	1.51287	0.0287582	BTG2	-1.29275	0.012568	GTSE1	1.68542	0.0478592	AC079142.1	-1.1861	0.0421646
RASSF4	1.98876	0.0287632	THAP2	-1.59474	0.0126048	FAM24B	1.13829	0.0480455	CACHD1	-2.29822	0.0421692
FAH	1.4648	0.0288141	AK5	-2.03175	0.0126945	AC000120.2	1.50377	0.0480661	RAI2	-1.53681	0.0425876
HOXB5	4.38101	0.0290127	SEC14L2	-1.54524	0.0127108	AL020997.3	1.92922	0.0484015	AL031280.1	-1.36278	0.0426462
KIF20B	1.42459	0.0290196	TCF3	-1.13643	0.0128409	PCDHGA12	4.33013	0.0484666	ZDHHC23	-1.09959	0.0429169
TSG101	1.17063	0.0291465	B4GALT1	-1.27085	0.0128458	WWTR1	1.20822	0.0485336	SRPK3	-1.64642	0.0429313
UTP3	1.00821	0.029157	FLJ31356	-1.77509	0.012945	COCH	1.91159	0.0485862	TGIF2	-1.12076	0.0430787
RNF135	1.21525	0.0292758	AMIGO1	-1.42663	0.0130003	HOXB-AS3	2.40574	0.0485953	AL158801.2	-1.19321	0.0430886
PBK	2.045	0.0295575	UAP1L1	-1.36147	0.0130256	AC018647.3	2.05042	0.0486617	TCTEX1D4	-1.30971	0.0432791
CSF2RA	3.32871	0.0296419	CARMIL2	-1.2917	0.0130877	AC068620.1	1.19637	0.0487898	NSUN5P2	-2.67262	0.0433506
TTC38	1.66756	0.02983	PLEKHF1	-1.57439	0.0131519	CYTL1	5.18683	0.0490104	AC005972.3	-1.31811	0.0433606
B3GALNT1	2.31277	0.0298652	AF213884.3	-2.1223	0.0133045	AC073115.2	1.3345	0.0491416	NKX3-1	-1.39399	0.0433864
ZMYM1	1.06791	0.0299423	IL4I1	-1.98282	0.0136639	TNFRSF19	1.73913	0.0493058	AC005599.1	-1.75737	0.0435332
HJURP	2.23655	0.0299968	KIAA1958	-1.64227	0.0137285	DDX11	1.12721	0.0496295	TMEM30B	-1.25027	0.0437228
TRIM68	1.11562	0.0301082	AP001033.3	-1.74351	0.0137463	HLA-DQB1	1.93803	0.0496435	PRKCD	-1.03874	0.0440373
LINC00888	1.36841	0.0302598	AC116535.1	-1.64779	0.0137916	SELENBP1	3.99546	0.0498538	ZNF296	-1.11707	0.0441024
HDC	6.90672	0.0303221	CSRNP1	-1.72184	0.0139348	PLAAT2	2.50129	0.0499686	VSIG8	-1.95436	0.0442033
NUF2	1.00185	0.03034	MAGEF1	-1.05098	0.0139691	HSD17B7P2	1.0342	0.049988	IL21R-AS1	-1.33941	0.0443345
TPO	2.77875	0.0303979	PKIA	-1.35189	0.0140821				TRAJ36	-1.28483	0.044398
CHAF1B	1.10793	0.0304087	ARL4C	-1.39179	0.0141241				LINC02012	-1.98935	0.0445032
HSD17B13	1.91075	0.0305246	SERPINB9	-1.45648	0.0141786				AL512791.2	-1.20459	0.0445104
SLAMF7	1.88593	0.0305554	AC092803.1	-2.68125	0.0141839				UBE2QL1	-3.87337	0.0446002
GTF2H5	1.19486	0.0305918	KLF13	-1.4135	0.0142238				AL162595.1	-2.38761	0.0448322
NEK6	1.04663	0.0306817	POLRMT	-1.08868	0.014299				RCN3	-1.48566	0.045049
AL592546.2	1.47014	0.0307307	AC025164.1	-1.25246	0.0144062				SEMA4B	-1.163	0.0450766
ATAD5	1.21532	0.0308773	ZNF890P	-1.81927	0.0145693				STARD10	-1.15568	0.0451216
IL18RAP	1.2558	0.0310428	FRMD6-AS1	-1.77901	0.0145894				GCK	-1.84483	0.0452043
LTBR	3.15811	0.0310468	CDK13	-1.01529	0.0146472				AL392046.1	-1.64522	0.0452148
SEPTIN7P1	1.29633	0.0310965	CACNA1H	-1.45478	0.0147238				AC010883.3	-1.1302	0.0452918
RPL11P3	1.34338	0.0311766	TPGS1	-1.09113	0.0147777				KIAA1958	-1.33212	0.0454513
MILR1	3.39766	0.0312002	PHLDA2	-2.29465	0.0148316				FRMD6-AS1	-1.44959	0.0455214
ZNF35	1.60342	0.0312254	CHST2	-1.78662	0.0148888				ZFHX2	-2.01431	0.0455574
AC244093.3	1.14209	0.0313327	MAP2K3	-1.0783	0.0149665				OPN3	-1.2666	0.0455597
ZBP1	1.03034	0.0314821	CCDC117	-1.46349	0.0149926				SIPA1	-1.18813	0.0458566
NCAM1	2.77809	0.0315203	CACNA1F	-1.19626	0.0150378				AC068473.5	-1.30954	0.0461896
CCDC80	1.21814	0.0315295	RBM14	-1.01425	0.0151262				AC005920.2	-1.20052	0.0463682
EEF1A1P3	1.06195	0.0316668	AC126755.1	-1.13944	0.015139				AC005920.1	-1.75654	0.0464831
AL390195.2	1.49631	0.0316757	PI4K2A	-1.01398	0.0152897				KRT18	-1.19168	0.0467639
AC022893.1	1.5496	0.0318794	MXRA8	-2.15008	0.0153611				USP27X	-1.46746	0.0468921
TAFA1	2.79591	0.0319171	C2CD4D	-1.72181	0.0154193				PLEKHF1	-1.2601	0.0471455
GOLIM4	2.0476	0.0319223	TRIM3	-1.00859	0.0154224				EPHB6	-1.28089	0.047177
PTRH2	1.27369	0.0319313	KMT5C	-1.30783	0.015451				ZFP69	-1.11828	0.047246
FMN1	6.14349	0.0323915	SLC2A4RG	-1.26708	0.0155116				SMIM10L2B	-2.13128	0.0473076
KNL1	1.42022	0.0325848	AL353719.1	-1.57854	0.0155591				AP001033.3	-1.39344	0.0475397
TATDN3	1.60018	0.032795	DBH	-2.35091	0.015589				CLCN3	-1.18813	0.0476967
FANK1	2.00494	0.0330167	DCBLD2	-1.47048	0.0156963				TLE2	-1.24515	0.0478107
VDAC1P8	1.13403	0.0330747	SLC30A1	-1.43002	0.0157543				FAM102B	-1.0663	0.0478259
TLR6	2.59782	0.0331954	ECE1-AS1	-1.12764	0.0157691				AC025176.1	-2.37293	0.0480359
SVBP	1.06769	0.0333008	PURB	-1.07232	0.0158317				DUSP2	-1.35758	0.0482298
GAPDHP1	1.24444	0.033425	GJB6	-2.89178	0.0158364				AC005593.1	-1.3028	0.0485965
LYN	2.49424	0.033904	CENPK	-1.4337	0.0158549				GALNT12	-1.05753	0.0486622
COX4I1	1.00849	0.033957	CAPN5	-1.45835	0.0158651				SEMA4F	-1.12626	0.0487004
RPS27AP12	1.09335	0.0341531	OXSR1	-1.0974	0.0159742				AC092287.1	-1.49322	0.0487662
IER3IP1	1.12699	0.0343591	SPEG	-1.8236	0.0160245				MYOM2	-1.73323	0.0487677
ADGRE2	1.89706	0.0343617	ENO1-AS1	-1.28531	0.0160848				AC097369.2	-1.34237	0.0491937
SLF1	1.02402	0.0344468	IER2	-1.32184	0.0161306				SLC5A3	-1.05007	0.0493179
RGS9	1.75648	0.0345597	PDCD4-AS1	-1.0977	0.0161592				RNF227	-1.0717	0.0493389
ETV7	2.26547	0.034591	DDX51	-1.04723	0.0162382				STX1B	-1.56577	0.0494496
NEXN	1.26342	0.0346491	TEX54	-1.63826	0.0163206				CCDC28B	-1.09082	0.0497164
RAB38	2.57124	0.0347095	AC034102.6	-1.08104	0.0163529				LINC01301	-1.6478	0.0498234
RPS3AP21	1.12558	0.0347254	RGS16	-1.67101	0.0163675				TRAJ37	-1.05335	0.0499964
PCLAF	1.91398	0.0347264	ADAMTS10	-1.22671	0.0163792
AL359922.3	1.86532	0.0348657	TMEM30B	-1.48802	0.0164264
PPIAP29	1.23724	0.035186	AC016355.1	-1.07413	0.0164749
METTL18	1.52348	0.0352217	SEMA4B	-1.39082	0.0166046
AC073115.2	1.42824	0.0352311	PDE7A	-1.37816	0.0167398
PLSCR1	1.14662	0.0355412	RBFOX3	-1.23016	0.0167891
RNASE6	3.2942	0.0355583	FLJ38576	-2.38778	0.016809
DERL2	1.00443	0.0356559	EHD4	-1.44003	0.0168461
CENPE	1.31116	0.035874	BTBD19	-1.64103	0.0168702
MT-ND6	1.03434	0.0358911	CD6	-1.12265	0.0170181
ECM2	1.69819	0.0358958	CHTF18	-1.01573	0.0170441
AC090616.6	1.44809	0.0359047	INPP5A	-1.04593	0.0171183
RN7SL672P	1.36795	0.0359997	ELL	-1.12079	0.017291
KCNAB1	1.61432	0.0360116	AL359504.1	-2.01125	0.0173024
SLC1A7	3.48014	0.0362007	EIF1AX-AS1	-1.16045	0.0174594
CTLA4	1.5553	0.036319	FDPSP3	-1.1353	0.0175454
CSTA	4.51294	0.0363887	CAHM	-1.87072	0.0176658
DCLRE1A	1.54438	0.0364805	PLAUR	-2.38282	0.017682
CDC45	1.56951	0.0367232	TNK2-AS1	-1.52913	0.0177329
MRPL48	1.22281	0.0372833	LIME1	-1.72147	0.017841
GMFG	1.02632	0.0374524	TLE1	-1.4859	0.0179129
PSMC1P1	1.07989	0.0374646	NKILA	-2.21136	0.0179196
ELMO2	1.04693	0.0375457	MED26	-1.0755	0.0179944
ELF1	1.09416	0.0376245	TNFSF14	-2.07012	0.0180258
LHFPL2	1.58746	0.037759	CXCL16	-2.1456	0.0180757
ERAP2	1.03801	0.0379034	ELOVL5	-1.3593	0.0182714
LCMT1-AS2	1.4964	0.0379051	C9orf40	-1.08102	0.0182829
TROAP	2.01018	0.0379296	AL359711.2	-1.17267	0.0186371
AL669831.4	1.16955	0.0379298	MAN1C1	-1.85951	0.0186677
DYNC1I2	1.00903	0.038177	WNT7A	-1.90332	0.0186742
ZNF518A	1.01133	0.0381822	AL365436.2	-1.27083	0.018691
RAB34	1.58279	0.0381851	TMEM202-AS1	-1.06568	0.018721
ZNF253	1.09951	0.0382216	NKX3-1	-1.62461	0.0187337
AL033543.1	2.18759	0.0383939	ANAPC1P2	-1.50365	0.0187466
SYK	3.53767	0.0385695	AC005224.3	-1.37103	0.0187704
GSN	2.22488	0.0386248	KLF5	-1.46997	0.0189569
NDUFAF1	1.26088	0.0386576	AL008635.1	-2.09096	0.0189862
VANGL1	1.63755	0.0386851	SBK1	-1.46378	0.0190201
BAALC	4.98819	0.0388395	LINC01679	-1.84724	0.0190942
HDAC9	1.42438	0.039129	BIRC2	-1.22063	0.0191667
SERPINB9P1	1.3073	0.0393892	PHOSPHO1	-1.42992	0.0192035
C18orf21	1.04044	0.0394112	AC008608.2	-1.42844	0.0192043
FRG1CP	1.43037	0.0395421	NUAK2	-1.52512	0.0193033
ANAPC11	1.00502	0.0398273	AC016405.2	-2.14607	0.0193057
L3MBTL2-AS1	1.32808	0.0401525	DDR1	-1.16224	0.0195017
TRIM13	1.20112	0.040294	RND1	-1.69485	0.0196582
ANXA4	1.63098	0.0402983	SUN2	-1.20125	0.0198142
AC125437.3	1.39536	0.0406161	TRAP1	-1.16534	0.0198724
FRG1BP	1.54298	0.0407507	GALNT12	-1.24925	0.0200239
PPP2R2B	1.40209	0.0407673	TSPAN33	-1.6498	0.0200787
MITF	4.93259	0.0408501	PINK1	-1.19843	0.0201033
C9orf85	1.02607	0.0409152	KLF11	-1.3341	0.0201687
BCAT1	1.87801	0.0410039	AL021918.5	-1.52552	0.0201918
FCGR2C	2.43565	0.0413652	SNORD14E	-1.55624	0.0203225
KRT8P39	1.22822	0.0415958	PPP2R3B	-1.25054	0.0204142
ADPRH	1.80181	0.0416924	ARHGEF39	-1.335	0.0205438
AC019131.2	1.53439	0.0418477	RBM38	-1.66054	0.020566
GTSE1	1.73188	0.0420718	AC004832.4	-1.30786	0.0210753
BUB1	1.36276	0.0420964	AC145285.6	-1.25744	0.0213359
UNG	1.22911	0.0421272	SOWAHC	-2.10336	0.0213586
MRPL27	1.08348	0.0421619	ADARB1	-1.10064	0.0214029
DAPP1	1.01943	0.0423914	CYP2U1	-1.12405	0.021426
CTSC	1.20598	0.042616	AC007608.4	-1.68519	0.0214576
ALG14	1.20515	0.0431259	AL132996.1	-1.84245	0.0215735
FES	2.24447	0.0432644	STARD10	-1.3255	0.0216197
HBD	3.27362	0.0435439	NTN5	-1.61721	0.0216269
SLC35G2	2.13853	0.0435696	ADM	-3.7275	0.0216833
DPY30	1.09222	0.0437497	AC138932.3	-1.72238	0.0219209
RCBTB2	1.28915	0.0437731	PITPNM2	-1.3313	0.0219336
PSENEN	1.03964	0.0438888	AC013394.1	-1.11163	0.0220034
CALHM2	1.84837	0.0438949	C4orf33	-1.02269	0.0221254
ZEB2	1.57025	0.0440066	TMEM121	-1.09219	0.0222664
CNR2	1.89585	0.0443086	AC106037.3	-1.63302	0.0223275
PLOD1	1.48865	0.0444442	H2BU1	-1.61947	0.0225837
CICP14	1.3254	0.0444687	PTPRS	-1.55422	0.0226101
LYG1	1.06022	0.0445591	PGF	-2.46501	0.0226905
CREB3L2	1.03254	0.0446801	SIK2	-1.1716	0.0227985
GREB1L	1.22723	0.0447583	LAYN	-1.75303	0.0228005
GAB1	2.52718	0.0448494	AL135905.2	-1.25601	0.0229173
NDUFAF5	1.42667	0.0448838	TNFSF9	-1.75909	0.0229904
COMMD4	1.06115	0.0449225	GPR157	-1.17516	0.0230815
CD34	4.71823	0.0449633	NEFM	-1.89243	0.0231958
C5orf22	1.0969	0.0449742	ZFAND5	-1.08733	0.023337
LMO2	4.36527	0.0449903	SIPA1	-1.34818	0.0234746
ADGRG1	2.07184	0.0450425	AXL	-1.55815	0.0235008
SEC11C	1.25394	0.0452411	S1PR2	-1.50442	0.0235506
SPRYD7	1.14637	0.0454704	CHPF	-1.39962	0.023682
FBXO6	1.40236	0.0454781	PLEC	-1.28469	0.0237726
DAD1	1.02376	0.04614	AMPD2	-1.41481	0.0238267
ACOT11	2.18636	0.046151	COL18A1	-1.99043	0.0239169
COA3	1.33314	0.0461786	STIP1	-1.49103	0.0242414
TMEM216	1.05919	0.0462696	AC012360.1	-1.38677	0.0243731
MRPL15	1.15858	0.0463002	AC004832.5	-1.13092	0.0243869
MRPS9-AS1	1.40887	0.0463761	PCSK1N	-1.67373	0.0245613
U2AF1L5	1.58475	0.0468643	AL136368.1	-1.1036	0.0248766
AC000123.3	1.33972	0.0469371	SLBP	-1.08411	0.0248882
AC022778.1	1.02991	0.0471872	AC009303.4	-1.54484	0.024955
STOM	1.13739	0.0474642	JMJD1C-AS1	-1.35166	0.0250481
EPHX4	3.17701	0.0475165	PLEKHB2	-1.11126	0.0251013
EGFL7	3.88004	0.047645	ARL4D	-1.78102	0.0252913
METTL5	1.09845	0.04782	AC008105.2	-1.17045	0.0253495
LINC02084	1.6578	0.0478223	BCL3	-1.34334	0.025583
SGO1	1.23505	0.048038	SH2D3A	-1.08663	0.0256712
S100A4	1.5377	0.0480589	GORASP1	-1.03716	0.0257088
LAT2	1.79833	0.0483374	LINC02175	-1.42358	0.0258446
TRGV2	1.83295	0.04835	MAFF	-1.88066	0.0258665
DLGAP1-AS2	1.17933	0.0484093	SGK1	-1.32878	0.0259554
AC007494.2	1.31447	0.0486363	TNFRSF1B	-1.11928	0.0260191
LINC01215	1.10331	0.0486496	AC012645.3	-1.51396	0.026201
ECT2	1.36511	0.0488159	AC024588.1	-1.54746	0.0263413
AC243829.4	2.02706	0.048847	TEDC1	-1.40053	0.0264067
AC139451.1	1.3816	0.0492291	MAP7D1	-1.14279	0.0264326
COL4A5	6.09484	0.0492912	AL121787.1	-1.3191	0.026464
TPSAB1	5.81482	0.0493742	SNX32	-1.21105	0.0265882
TWNK	1.16641	0.0495126	SREBF1	-1.18945	0.026725
DOCK1	5.91037	0.0496498	AC080112.3	-1.82247	0.0268134
			ULBP3	-2.11579	0.0268954
			OTUD7A	-1.44806	0.0268965
			AC018892.3	-1.72803	0.0269617
			HDAC4-AS1	-1.25306	0.0269724
			NUDT11	-1.84359	0.026995
			EPHB6	-1.42651	0.027094
			SDR42E2	-1.33383	0.0271743
			AL450992.1	-1.45428	0.0272285
			ZBTB7A	-1.01426	0.0272307
			AC097369.2	-1.50998	0.0272657
			CYP4V2	-1.19727	0.0272998
			PLEKHG5	-1.52051	0.0274542
			AC092287.1	-1.67601	0.027495
			ZNF8-ERVK3-1	-1.49375	0.0275648
			RBP5	-1.43094	0.0277241
			AC010864.1	-1.32859	0.0278862
			GPRC5A	-4.87162	0.0280098
			PNPLA7	-1.4235	0.028047
			FGD6	-1.45408	0.0280827
			GRHL1	-1.46851	0.0281754
			AC006252.1	-1.33666	0.0285125
			AL118558.3	-1.33014	0.0285525
			GCK	-2.01716	0.0288007
			ZNF32-AS2	-1.09082	0.0288944
			ZNF219	-1.42413	0.0290747
			KCTD12	-1.72159	0.029093
			LUCAT1	-2.10041	0.0291334
			FAM83G	-1.64258	0.0292619
			TPCN1	-1.24359	0.0296176
			SLC19A2	-1.25617	0.0300195
			TLE2	-1.36487	0.030092
			VIPR1	-1.60081	0.0301231
			SLC25A25	-1.10403	0.0301711
			HPCAL4	-2.1571	0.0303304
			AL158801.1	-1.17061	0.0304135
			AC093503.2	-2.21852	0.0304841
			MTMR9LP	-1.09406	0.0305072
			NRIP3	-2.06588	0.0305384
			AC108134.2	-1.18614	0.0306907
			ZBTB4	-1.0524	0.0307726
			MAP1A	-1.57632	0.0308733
			AL049796.1	-1.60224	0.0312006
			CERK	-1.22448	0.0313539
			PIK3CD-AS1	-1.00901	0.0317895
			ANGPTL6	-1.58672	0.0318398
			ITPKC	-1.30297	0.0318915
			TMEM120B	-1.05576	0.0320225
			EGR4	-2.94634	0.032054
			ZNF444	-1.23245	0.0322148
			NIM1K	-1.66127	0.0322308
			AC008105.3	-1.38731	0.032407
			RILPL2	-1.09695	0.0330514
			NTN4	-1.21277	0.0331001
			CLN8	-1.42116	0.0331209
			TMEM170B	-1.16682	0.0331372
			IPMK	-1.09032	0.0332511
			GALR2	-1.75416	0.033277
			PCSK5	-1.67081	0.0333
			PITPNC1	-1.13139	0.0333939
			CYSTM1	-1.23082	0.0334908
			COL11A2	-1.65651	0.0335281
			ERFL	-1.60982	0.0338082
			AC039056.2	-1.60879	0.0339104
			AP001269.4	-1.50453	0.0339925
			PANX1	-1.14198	0.0340381
			CHRNE	-1.36434	0.0342646
			AC026748.1	-1.13134	0.0344944
			AC008894.3	-1.47207	0.0346407
			PATZ1	-1.02376	0.0346728
			PPT2	-1.12228	0.0348266
			LOH12CR2	-1.28838	0.0348531
			PYGO2	-1.1133	0.0349565
			ATG9B	-1.66524	0.035226
			RTN4RL1	-2.79844	0.0352261
			AC055839.2	-1.19705	0.0353102
			SHISA2	-2.43997	0.035679
			RBM20	-2.03111	0.0358107
			IVNS1ABP	-1.01937	0.0359406
			MIR4530	-1.59741	0.0360482
			ZXDB	-1.11324	0.0361368
			PWWP3A	-1.66441	0.0362772
			GIPC3	-1.27935	0.0363246
			RAI1	-1.03274	0.0364509
			AC027031.2	-1.63717	0.0365209
			ELL2	-1.75361	0.0366954
			IDI2-AS1	-1.02946	0.0368235
			ZSCAN31	-1.49514	0.0369461
			TGIF2	-1.15331	0.0373764
			GPRASP1	-1.08308	0.0374114
			PTGIR	-2.39411	0.0375688
			ANKH	-1.07526	0.0376171
			SLC16A13	-1.20966	0.0378229
			LYPD3	-2.24701	0.0380287
			FASN	-1.3273	0.0380527
			ARHGEF1	-1.19668	0.0381422
			SRP72P2	-1.17528	0.038516
			DOK4	-1.03733	0.0385345
			KCNMB4	-1.30683	0.0385414
			TPST1	-1.65059	0.0386729
			AL135791.1	-1.52818	0.038856
			REPIN1	-1.03461	0.0389762
			SH3RF3	-1.81434	0.0390917
			AL928711.1	-1.00812	0.0392407
			TP73-AS1	-1.05403	0.0392559
			CHAC1	-2.02339	0.0392931
			AC068473.5	-1.35454	0.0393555
			AL451085.1	-1.4591	0.039372
			DLGAP3	-1.09017	0.0396031
			KIAA0895	-1.39078	0.0396692
			DSCR9	-1.54529	0.0396899
			GPR132	-1.21042	0.0397198
			AC103724.3	-1.68727	0.0398734
			RIN1	-1.36485	0.0400277
			PIK3IP1-DT	-1.33933	0.0401356
			BTBD11	-1.28871	0.0401909
			CEROX1	-1.49763	0.0403893
			AL691432.2	-1.04953	0.0407513
			SFRP5	-2.68477	0.0408616
			MXD4	-1.10236	0.0411169
			LINC00511	-1.86478	0.0411329
			AC079781.5	-1.1375	0.0412594
			SERPINE1	-2.23095	0.0413069
			FXR2	-1.04515	0.0413858
			AC113410.3	-1.25286	0.0415937
			WHRN	-1.55103	0.0416922
			RNF144A	-1.06784	0.0420946
			DAGLB	-1.02924	0.0421696
			ERRFI1	-1.40694	0.0422889
			ING2	-1.09522	0.0423229
			NSMCE3	-1.00422	0.0425047
			VIPR1-AS1	-1.33205	0.0426197
			AL133342.1	-1.13157	0.0427975
			AVPI1	-1.16009	0.0428934
			COL1A1	-1.97378	0.0429919
			MEGF6	-1.43162	0.0430071
			CHML	-1.30027	0.043024
			TRABD2A	-1.0987	0.0430945
			MGC16275	-1.27499	0.043279
			AL021707.3	-1.22	0.0433647
			ST6GALNAC6	-1.2999	0.0435057
			LAT	-1.15694	0.043563
			CKB	-1.93685	0.0436876
			IRF6	-1.28902	0.0437397
			GIPR	-1.29972	0.0442216
			LMTK3	-1.14802	0.0445882
			TNFAIP3	-1.03496	0.0452498
			NOTCH4	-1.21446	0.0453153
			EFEMP2	-1.13067	0.0455138
			FZD7	-1.93121	0.0457427
			RCAN3AS	-1.26086	0.0459333
			CYP2T1P	-1.08218	0.0462621
			ADM2	-1.34616	0.0462906
			CD44	-1.01194	0.0463253
			GPRASP2	-1.3299	0.0464361
			SMARCA1	-1.58702	0.0465554
			ATP1B2	-2.85001	0.046888
			AL596325.1	-1.42424	0.0471737
			AC011247.1	-1.30931	0.0474944
			PEA15	-1.07103	0.0476882
			AC004812.2	-1.09283	0.0476903
			CD109	-1.44551	0.0477318
			AL136531.3	-1.53581	0.0477713
			AL499604.1	-1.19146	0.0478678
			KLHL17	-1.24472	0.0478889
			MISP3	-1.41893	0.0480135
			NMB	-1.20721	0.0480398
			PRKCZ	-1.11075	0.0481659
			NETO2	-1.17022	0.0482506
			ZHX2	-1.06201	0.0482588
			ELOVL4	-1.38743	0.0482786
			FBXO33	-1.00089	0.0485157
			CNKSR2	-1.07593	0.0487058
			AL355987.4	-1.03187	0.048876
			IL17RB	-1.59119	0.048906
			ZFP69	-1.10966	0.0490533
			NFKB1	-1.2383	0.0491158
			USP2	-1.3363	0.04913
			ST3GAL5	-1.04398	0.0498711
