# Supplementary material for: Evolution of T-cell fitness through AML progression: enhanced bispecific T-cell engager-mediated function of bone marrow T cells at remission compared to initial diagnosis and relapse
Source: Leukemia. 2024 Aug 22;38(10):2270–5. doi: 10.1038/s41375-024-02387-4 (PMC11436353; doi:10.1038/s41375-024-02387-4)
Supplement: Supplementary file 8 — Supplementary Table 5 [file 41375_2024_2387_MOESM8_ESM.xlsx]

## Sheet: Supplementary Table 5
Supplementary Table 5 - DEGs in RL T cells vs. ID
Genes upregulated in RL vs. ID T cells			Genes downregulated in RL vs. ID T cells
gene symbol	log2FoldChange	pvalue	gene symbol	log2FoldChange	pvalue
TP53INP2	1.04865	6.22088e-06	SIGLEC17P	-2.16239	4.95628e-05
DUSP4	1.56091	6.65124e-06	CYBRD1	-2.30783	9.6843e-05
USP35	1.0552	1.93391e-05	TREML2	-2.75047	0.000110659
SERPINE1	2.13788	7.30712e-05	AC092652.2	-1.07176	0.00131568
EIF4A3	1.19587	7.53796e-05	MANSC1	-1.74489	0.00140123
RASD1	1.77821	0.00010998	CICP14	-1.08578	0.00192093
VASN	1.21122	0.000111634	KLRF1	-1.58858	0.002003
MAP1A	1.19359	0.000114341	POU5F1P5	-3.37163	0.00244485
AL022328.3	1.1874	0.000118041	COL5A1	-2.40623	0.00266341
EPOR	1.0003	0.000119341	TLE6	-2.13635	0.00347436
SERTAD1	1.05954	0.000152379	FMO5	-1.12309	0.00360403
GADD45B	1.02827	0.000169145	GAS7	-1.38771	0.00396037
ITGAD	2.58911	0.000223215	AC027020.2	-1.34739	0.00398797
ARHGAP8	1.25594	0.000250746	TRAV20	-1.06661	0.0041483
IER5	1.11994	0.00027391	CCNB3	-2.90173	0.00436884
SCARF2	1.27578	0.000323384	EVC	-2.35042	0.0044422
AL023802.1	2.52074	0.000329561	ENPP5	-1.91679	0.00460104
ARC	2.17387	0.000345649	MYOM2	-1.12038	0.00495421
KMT5C	1.188	0.00036561	SLC1A7	-2.09068	0.00594843
CA2	1.32932	0.000371045	CXCR2	-2.51933	0.00614948
USP2	1.70692	0.000525193	IL1RL1	-3.16717	0.0066859
CYP2S1	3.18592	0.000527523	THNSL1	-1.01629	0.00669242
HSPH1	1.21632	0.000530922	AC007842.1	-2.20097	0.00670925
FAM222A	1.2107	0.000599923	SEPTIN10	-1.52153	0.00699812
CDKN1A	1.48512	0.000603837	AL512329.2	-3.38951	0.00701147
CXCL16	1.45387	0.000939593	DOCK1	-2.33406	0.00718769
DNAJB1	1.11569	0.00105939	AC104964.3	-1.94831	0.00786701
NR4A1	1.56855	0.00154695	DISC1FP1	-1.48304	0.00872556
SOCS3	1.24739	0.00163372	HHLA3	-1.06058	0.00957956
BIK	1.001	0.00187412	TMTC2	-1.17616	0.00972728
PIM3	1.12584	0.00192747	TNFRSF13B	-2.7377	0.0100158
ADRA2B	2.01658	0.00193528	AC008966.1	-1.53072	0.0100508
CTSG	1.86342	0.00203539	SUCLG2-AS1	-1.67031	0.0106238
GEM	1.33774	0.00211543	MERTK	-2.5784	0.0115319
ADM	2.03577	0.00213655	ALMS1P1	-3.02628	0.0115541
SDCBP2	1.26307	0.00255457	MMRN1	-1.08986	0.0116496
CCL20	1.53787	0.00282914	GPR141	-1.97037	0.012022
AC008764.1	2.71399	0.00286609	IGLC2	-2.64716	0.0124963
TOX2	1.32578	0.00371993	ANXA4	-1.1105	0.0130035
ATP1B2	1.95839	0.00387008	TYROBP	-1.01759	0.0132875
POU3F1	1.68926	0.00470768	TMCC1-AS1	-2.4813	0.0134786
HSPA7	1.98822	0.00484133	SLAMF8	-3.15942	0.0135323
NRIP3	1.13573	0.004927	AC009093.4	-3.13629	0.0137523
AC136475.2	1.03874	0.00496203	AL354809.1	-1.99134	0.014017
JUND	1.14666	0.0050205	CYP7B1	-2.74968	0.0141065
LUCAT1	1.18206	0.00519531	CPS1	-3.28679	0.0145287
C9orf106	2.37783	0.00568933	ANKRD55	-1.07662	0.0145437
LGI4	1.75281	0.00579101	CDK18	-1.01668	0.0149155
AC233723.2	2.19316	0.00641696	ZKSCAN3	-1.31621	0.0150662
RASD2	2.94034	0.00696602	Z97832.2	-1.43131	0.0154054
ASTL	1.15344	0.00718589	GPC3	-1.78189	0.0154145
HBEGF	1.45727	0.00739946	ATG4C	-1.03815	0.0158749
CDH1	1.52708	0.00760753	COL5A3	-1.5086	0.0163336
ABCB4	2.43235	0.00777936	ZSCAN9	-1.01502	0.0174096
G0S2	1.91676	0.00793297	NME8	-1.79852	0.0183674
AC005829.1	1.72517	0.00833438	AC147067.1	-1.36166	0.0188383
OTUB2	1.01264	0.00867085	AC021683.5	-1.2178	0.0203096
CSRNP1	1.14487	0.00885547	TMEM182	-1.3156	0.0207132
CCNO	3.30399	0.00898832	ST6GALNAC3	-1.50538	0.0207714
TSPAN13	1.36516	0.00979699	DYSF	-1.22051	0.0210734
AC144536.1	1.13549	0.00989322	ZNF613	-1.42555	0.0217755
CNDP1	1.59827	0.0105587	IGHA1	-1.61281	0.0220248
AL008582.1	1.12264	0.010722	RASSF4	-1.19512	0.0221412
EGR4	2.32944	0.0113341	EIF4HP2	-1.76176	0.0223788
BAMBI	1.20151	0.0118727	CD9	-1.11022	0.0231273
AC109454.1	2.72926	0.0123522	AL162595.1	-2.50007	0.0231344
AL139393.3	1.07956	0.0124354	SKAP2	-1.00313	0.0232184
DUSP2	1.16611	0.0126436	TEX52	-1.78702	0.0233505
PRTN3	3.61305	0.0140715	CCDC73	-1.63434	0.0233595
AL121603.2	1.05197	0.014166	LINC02763	-3.53193	0.0245907
TRIM36	2.47574	0.0143687	PGBD2	-1.11613	0.0247547
HMX3	3.18372	0.0144614	PRCD	-1.41943	0.0251769
ENDOG	1.03755	0.014698	SULT1B1	-1.33366	0.0258208
CEBPD	1.07015	0.015056	FCGR3B	-1.37089	0.0261432
ELF3	1.23663	0.0154457	AC009093.7	-2.00873	0.0262457
SYNGR3	1.08598	0.0158478	LINC00996	-1.32207	0.0262837
SNAI1	1.14528	0.016148	AL392086.3	-1.88931	0.0270048
AC004817.3	1.12693	0.0174218	AC092666.1	-2.89037	0.0276195
FOXJ1	1.16871	0.0179089	LRRTM2	-1.46641	0.0279303
ACVR2B-AS1	2.79488	0.0185525	IGLV2-14	-1.48646	0.0280708
TNFRSF11A	1.23424	0.0186768	ACTG2	-2.99204	0.0282031
SLC1A2	1.45695	0.0192069	RASSF6	-1.47752	0.028331
H3C3	1.55388	0.0194343	ACAP2-IT1	-2.94347	0.0297401
AC135050.7	1.00962	0.0197091	CCNJP2	-3.6078	0.0299329
H1-0	1.06667	0.019848	AC244472.1	-3.60653	0.0302862
AL031595.3	1.07402	0.019923	KCP	-1.31545	0.0305378
MAFB	1.27645	0.020048	AC027279.4	-1.65451	0.0307436
NSUN7	1.77047	0.0205905	LINC02021	-1.35919	0.0309401
GPRC5C	2.08878	0.0206086	AL450352.1	-1.40992	0.0311282
TAMALIN	1.00193	0.0212446	SERPINI1	-1.05465	0.032123
BICD1P1	1.80029	0.0212686	OPLAH	-2.03868	0.0323057
CPLX1	1.11388	0.0213037	GATM	-1.243	0.0328919
JAKMIP3	1.13923	0.0215284	LRFN2	-1.845	0.0330681
RAC3	2.02169	0.0216058	CDK14	-1.24971	0.033373
KCNJ10	2.88764	0.0216731	TSPAN7	-2.20916	0.0333809
MAPRE3-AS1	1.82735	0.0217096	ADGRB1	-1.20486	0.03353
CRABP2	1.0606	0.0227352	FCRL2	-3.2055	0.0344537
H1-10	1.08491	0.0228207	PITPNM2-AS1	-1.56684	0.0353621
MCEMP1	1.40091	0.0228459	ACP7	-3.19609	0.0356438
GGT5	1.32364	0.0229849	LPIN3	-1.92699	0.0361174
AL139424.3	2.27232	0.0232233	SETP10	-2.21394	0.0361861
CCDC184	1.40063	0.0232405	NCAM1	-1.20054	0.0364825
AL021918.5	1.19217	0.0234383	PCDHGA4	-2.52915	0.0380676
LINC01031	1.95966	0.0236911	AL022322.2	-1.27526	0.0385613
DSCAML1	1.70895	0.024101	RPL37A-DT	-2.23306	0.0390733
HSPA2	1.0275	0.024879	AL121917.1	-1.38667	0.0396276
SPTBN2	1.22184	0.0251124	METAP1D	-1.06918	0.0402732
THCAT158	3.35693	0.0254601	ITGA10	-1.14063	0.0403262
AL022393.1	3.49319	0.0255509	ILDR2	-1.84653	0.040626
KLHDC9	1.3333	0.0256158	C2orf16	-2.89213	0.0407187
RGCC	1.04359	0.0258642	AC093151.5	-2.74615	0.0408108
BCL6B	2.58378	0.026146	RPL22P19	-2.73391	0.0417284
AL133330.2	2.33735	0.026159	WDR17	-2.28436	0.0426331
AZU1	1.25289	0.0263603	GSTM5	-2.88658	0.042861
H2BU1	1.12056	0.0267416	AC024451.4	-1.13033	0.0428778
KCNB1	2.4104	0.0272274	AC092053.5	-2.01227	0.0439632
AP001046.1	2.01536	0.0273711	AC084754.1	-2.02956	0.0442758
AC020604.1	1.54171	0.0277855	SCD5	-1.36953	0.0443937
PNCK	2.66581	0.0279636	AC010285.3	-2.20834	0.0444411
EPAS1	1.07362	0.0280185	HNRNPA1P14	-1.58599	0.0456412
FAM183BP	1.25682	0.0280272	MTND1P11	-2.02841	0.0457957
RAP1GAP	1.46864	0.0283616	TRAJ19	-2.94311	0.0460581
AL121929.3	1.23835	0.028552	LILRB1	-1.15528	0.0461773
MYO1E	1.99552	0.0291778	FMO4	-1.13723	0.0461878
FNDC7	1.38148	0.0292951	AC026369.1	-3.75525	0.0465135
TNFRSF19	1.31071	0.0294434	AC108448.2	-2.37447	0.0467607
HAPLN2	1.87835	0.0294563	GUCY1B1	-1.75081	0.0474502
B3GNT7	1.74654	0.0300352	CARD6	-1.37069	0.0482397
MLF1	1.03826	0.0301514	AUXG01000058.1	-1.73956	0.048884
STX11	1.05108	0.0302864	CDC42BPA	-1.24953	0.0498744
AL109918.1	2.38756	0.0306985
TINCR	1.06074	0.0307792
KCND3	1.2325	0.0309079
SLC43A2	1.05459	0.0317069
ZNF367	1.12349	0.0322971
BNIPL	1.18602	0.0330092
H2BC11	1.08616	0.0332095
PPARG	2.03964	0.0335643
DDAH1	2.317	0.0346013
AL049779.4	1.02227	0.034739
TP73	1.52539	0.0352859
CCNA1	3.37042	0.035433
HBA2	1.00082	0.0355857
GPR137C	1.71216	0.0356034
NCS1	1.5999	0.0356583
AC010768.2	1.3083	0.0356763
CCIN	2.26181	0.0361532
MAFA	2.13519	0.0362379
MAP6D1	2.18428	0.0362393
EGR3	1.05352	0.0362418
IGSF11	2.62417	0.0363271
PTGS2	2.81493	0.0363769
BST1	1.00717	0.0367473
ELANE	1.24373	0.0370294
SERPING1	1.54308	0.0372201
THRB	1.13971	0.0373088
INHBC	2.21437	0.0373288
DHH	2.45537	0.0373979
RRAD	1.61779	0.038047
LINC00877	1.37821	0.0384322
LPCAT2	1.2897	0.0387691
AC114744.1	3.43981	0.039541
LMNA	1.05562	0.0403449
DPYSL4	1.1371	0.0407831
HSPA1A	1.67687	0.0409449
SPRY4	2.1488	0.0412175
AC073195.1	1.65334	0.0416583
AC132938.6	2.14141	0.0417585
AC007608.3	1.28789	0.0423753
CHIT1	1.91322	0.0424864
ZYG11A	2.31773	0.0428332
PCDH9	1.49588	0.0441219
RN7SL827P	1.02665	0.0443556
FAM214BP1	1.2647	0.0444221
AC084262.2	2.35436	0.0447562
GLTPD2	1.27398	0.0449024
SDS	1.69227	0.0450301
AP001496.1	2.15465	0.0459791
AC096564.1	2.27775	0.0462022
AXDND1	1.30966	0.0465463
PRTFDC1	1.68661	0.0466168
TULP2	1.22261	0.0472052
H2BC5	1.10178	0.0476445
AC233702.7	3.32329	0.0477056
AC048344.4	1.68639	0.0477625
TRIM72	1.831	0.0483397
EFNB2	1.30023	0.0483837
AL021578.1	2.64554	0.0488585
PLVAP	2.61809	0.0489454
CELA2B	1.6087	0.0493032
ARSI	2.82005	0.049573
