# Supplementary material for: Evolution of T-cell fitness through AML progression: enhanced bispecific T-cell engager-mediated function of bone marrow T cells at remission compared to initial diagnosis and relapse
Source: Leukemia. 2024 Aug 22;38(10):2270–5. doi: 10.1038/s41375-024-02387-4 (PMC11436353; doi:10.1038/s41375-024-02387-4)
Supplement: Supplementary file 9 — Supplementary Table 8 [file 41375_2024_2387_MOESM9_ESM.xlsx]

## Sheet: Supplementary Table 8
Supplementary Table 8 - Homer motif analysis in RL accessible chromatin regions
	Motif Name	Consensus	P-value	Log P-value	– Log	q-value (Benjamini)	# of Target Sequences with Motif(of 36)	% of Target Sequences with Motif	# of Background Sequences with Motif(of 48729)	% of Background Sequences with Motif
1	JUNB_HUMAN.H11MO.0.A	DVTGAGTCABH	0.001	-8.656	8.656	0.1343	8	0.2222	2212.3	0.0454
2	FOSL1_HUMAN.H11MO.0.A	GRRTGAGTCAYC	0.001	-7.827	7.827	0.1538	7	0.1944	1882.8	0.0387
3	SP4_HUMAN.H11MO.0.A	GGGAAGGGGGCGGGGCCDGR	0.001	-7.636	7.636	0.1538	16	0.4444	9357.7	0.1921
4	CREB3_HUMAN.H11MO.0.D	TGRTGACGTGGCA	0.01	-6.607	6.607	0.2604	7	0.1944	2315.8	0.0475
5	CREB1_HUMAN.H11MO.0.A	NRRTGACGTCA	0.01	-6.519	6.519	0.2604	6	0.1667	1711.7	0.0351
6	JUN_HUMAN.H11MO.0.A	GATGAGTCAYH	0.01	-6.168	6.168	0.2693	6	0.1667	1834.7	0.0377
7	FOSL2_HUMAN.H11MO.0.A	KRATGAGTCATY	0.01	-6.162	6.162	0.2693	6	0.1667	1836.2	0.0377
8	FOSB_HUMAN.H11MO.0.A	RTGAGTCAB	0.01	-5.962	5.962	0.2693	6	0.1667	1911.9	0.0393
9	FOS_HUMAN.H11MO.0.A	VTGAGTCAY	0.01	-5.892	5.892	0.2693	6	0.1667	1938.2	0.0398
10	JUND_HUMAN.H11MO.0.A	GRTGAGTCAYY	0.01	-5.639	5.639	0.2742	6	0.1667	2040.7	0.0419
11	ZN320_HUMAN.H11MO.0.C	GKGGGDCCAGGGGGCCWRTG	0.01	-5.293	5.293	0.3524	8	0.2222	3720.8	0.0764
12	E2F7_HUMAN.H11MO.0.B	GRGGCGGGAAADG	0.01	-5.264	5.264	0.3524	12	0.3333	7379.5	0.1515
13	ARI5B_HUMAN.H11MO.0.C	DSTTDGTATTGTG	0.01	-4.734	4.734	0.5212	5	0.1389	1744.1	0.0358
14	BATF_HUMAN.H11MO.1.A	RATGAYKCAAH	0.01	-4.639	4.639	0.5325	4	0.1111	1139	0.0234
15	NR0B1_HUMAN.H11MO.0.D	GCGKGGGASR	0.1	-4.455	4.455	0.597	7	0.1944	3426.5	0.0703
16	NFKB2_HUMAN.H11MO.0.B	GGGRAAGYCCC	0.1	-4.45	4.45	0.597	5	0.1389	1871.1	0.0384
17	PAX2_HUMAN.H11MO.0.D	GHTCAGTCATGCGTGACA	0.1	-4.436	4.436	0.597	4	0.1111	1208.7	0.0248
18	MTF1_HUMAN.H11MO.0.C	MGKGCCGTGTGCAAARS	0.1	-4.183	4.183	0.653	6	0.1667	2776.1	0.057
19	ZN232_HUMAN.H11MO.0.D	TGTTAAAYGTAGATTAAGY	0.1	-4.143	4.143	0.653	4	0.1111	1319.9	0.0271
20	NF2L2_HUMAN.H11MO.0.A	AWYTGCTGAGTCAT	0.1	-3.976	3.976	0.7234	5	0.1389	2110.3	0.0433
21	CREM_HUMAN.H11MO.0.C	CRVTGACGTCA	0.1	-3.959	3.959	0.7234	5	0.1389	2119.8	0.0435
22	GATA4_HUMAN.H11MO.0.A	RSAGATAAGA	0.1	-3.852	3.852	0.7441	4	0.1111	1441.7	0.0296
23	FOXQ1_HUMAN.H11MO.0.C	HATTGTTTATTT	0.1	-3.783	3.783	0.7624	5	0.1389	2218.6	0.0455
24	MLXPL_HUMAN.H11MO.0.D	GCAYGTGVCAMCSBCGTGB	0.1	-3.696	3.696	0.7977	6	0.1667	3099.8	0.0636
25	E2F6_HUMAN.H11MO.0.A	RGGGCGGGARRRR	0.1	-3.693	3.693	0.7977	9	0.25	5900.5	0.1211
26	ZN740_HUMAN.H11MO.0.D	KKKGGGGGGGYRGG	0.1	-3.648	3.648	0.7977	6	0.1667	3133.3	0.0643
27	STAT3_HUMAN.H11MO.0.A	CAYTTCCMGGAA	0.1	-3.578	3.578	0.7977	4	0.1111	1570	0.0322
28	ZN563_HUMAN.H11MO.1.C	CAGGCAGCASAG	0.1	-3.57	3.57	0.7977	7	0.1944	4091.5	0.084
29	ZBTB4_HUMAN.H11MO.0.D	CCTAGATGGCAGGTGGG	0.1	-3.528	3.528	0.7977	5	0.1389	2373.3	0.0487
30	BACH2_HUMAN.H11MO.0.A	TGCTGAGTCAY	0.1	-3.433	3.433	0.8298	5	0.1389	2434.3	0.05
31	KLF6_HUMAN.H11MO.0.A	GGARGGGCGGGGCHGGGRG	0.1	-3.414	3.414	0.8298	12	0.3333	9393.6	0.1928
32	NFE2_HUMAN.H11MO.0.A	VVATGACTCAGCA	0.1	-3.404	3.404	0.8298	5	0.1389	2453	0.0504
33	ZN589_HUMAN.H11MO.0.D	CCMASGGTWWYWGCCS	0.1	-3.336	3.336	0.8308	4	0.1111	1694.9	0.0348
34	PROX1_HUMAN.H11MO.0.D	GGGKARGGCGKSTTGGG	0.1	-3.295	3.295	0.8404	9	0.25	6324.3	0.1298
35	ZN449_HUMAN.H11MO.0.C	TGGTTGGGCTT	0.1	-3.273	3.273	0.8404	5	0.1389	2542.6	0.0522
36	E2F3_HUMAN.H11MO.0.A	WDGGCGGGAAA	0.1	-3.235	3.235	0.8432	6	0.1667	3454.9	0.0709
37	ATF3_HUMAN.H11MO.0.A	GGTSACGTGAB	0.1	-3.041	3.041	0.9961	5	0.1389	2711.1	0.0557
38	CR3L1_HUMAN.H11MO.0.D	GCCACGTGGCA	0.1	-3.034	3.034	0.9961	8	0.2222	5591.1	0.1148
39	KLF15_HUMAN.H11MO.0.A	GGGGAGGRGVDGGGGGGGG	0.1	-3.026	3.026	0.9961	12	0.3333	9938	0.204
40	ATF2_HUMAN.H11MO.2.C	GRTGACGTCAS	0.1	-3.018	3.018	0.9961	4	0.1111	1879.4	0.0386
41	E2F2_HUMAN.H11MO.0.B	GGCGCGAAAC	0.1	-2.998	2.998	0.9961	4	0.1111	1891.3	0.0388
42	EGR2_HUMAN.H11MO.1.A	GGKGHGTGGGHGGGGG	0.1	-2.985	2.985	0.9961	10	0.2778	7766.9	0.1594
43	REST_HUMAN.H11MO.0.A	TTCAGCACCATGGACAGCGCCC	0.1	-2.962	2.962	0.9961	5	0.1389	2772.6	0.0569
44	ZN148_HUMAN.H11MO.0.D	GGGGKGGGGGAGGGG	0.1	-2.92	2.92	0.9961	9	0.25	6772.3	0.139
45	E2F4_HUMAN.H11MO.0.A	GGGGGCGGGAARD	0.1	-2.905	2.905	0.9961	8	0.2222	5739.8	0.1178
46	SP2_HUMAN.H11MO.1.B	RGGGGGCGGGGC	0.1	-2.861	2.861	0.9961	9	0.25	6847.8	0.1406
47	KLF16_HUMAN.H11MO.0.D	GGGGGYGGGGBGGGGGGGG	0.1	-2.842	2.842	0.9961	11	0.3056	9075.9	0.1863
48	ATF1_HUMAN.H11MO.0.B	MRGTGACGTCA	0.1	-2.811	2.811	0.9961	4	0.1111	2013.5	0.0413
49	CTCFL_HUMAN.H11MO.0.A	GCCRSCAGGGGGCGCYV	0.1	-2.788	2.788	0.9961	6	0.1667	3857.2	0.0792
50	SP3_HUMAN.H11MO.0.B	GGGRGGGGGCGGGGCSGGGG	0.1	-2.768	2.768	0.9961	11	0.3056	9186.9	0.1886
51	BACH1_HUMAN.H11MO.0.A	TGCTGAGTCABSS	0.1	-2.644	2.644	1	7	0.1944	5011.1	0.1029
52	TGIF1_HUMAN.H11MO.0.A	TGACAGS	0.1	-2.64	2.64	1	3	0.0833	1305.6	0.0268
53	TF65_HUMAN.H11MO.0.A	MAGGGAATTTCCMV	0.1	-2.638	2.638	1	3	0.0833	1306.1	0.0268
54	E2F4_HUMAN.H11MO.1.A	GGCGGGAARTTBRA	0.1	-2.632	2.632	1	5	0.1389	3049.6	0.0626
55	ZEP2_HUMAN.H11MO.0.D	GGTDGGGWAACCCS	0.1	-2.593	2.593	1	4	0.1111	2169.8	0.0445
56	MAZ_HUMAN.H11MO.1.A	GRGGGAGGGGS	0.1	-2.586	2.586	1	8	0.2222	6133.6	0.1259
57	HLF_HUMAN.H11MO.0.C	GATTRYGTAAYMS	0.1	-2.557	2.557	1	3	0.0833	1352.2	0.0278
58	XBP1_HUMAN.H11MO.0.D	GSTGACGTGGC	0.1	-2.491	2.491	1	7	0.1944	5195.2	0.1067
59	PLAG1_HUMAN.H11MO.0.D	GGGGGCMHNWRGAGGGG	0.1	-2.475	2.475	1	6	0.1667	4183.1	0.0859
60	CEBPB_HUMAN.H11MO.0.A	DRTTGTGCAATM	0.1	-2.438	2.438	1	3	0.0833	1423.8	0.0292
61	ZIC1_HUMAN.H11MO.0.B	GGGGTGGTC	0.1	-2.427	2.427	1	6	0.1667	4237.4	0.087
62	CR3L2_HUMAN.H11MO.0.D	TGATGACGTGGCA	0.1	-2.408	2.408	1	5	0.1389	3260.1	0.0669
63	MAFK_HUMAN.H11MO.0.A	AAAWHTGCTGASTCAGCA	0.1	-2.375	2.375	1	3	0.0833	1463.9	0.0301
64	BATF_HUMAN.H11MO.0.A	ASTTTCRDTATGACTCAK	0.1	-2.369	2.369	1	3	0.0833	1467.4	0.0301
65	NR6A1_HUMAN.H11MO.0.B	AAGTTCAAGGTCA	0.1	-2.366	2.366	1	4	0.1111	2350.4	0.0483
66	ETV3_HUMAN.H11MO.0.D	KWCRTTTGCACTTC	0.1	-2.347	2.347	1	3	0.0833	1481.9	0.0304
67	VDR_HUMAN.H11MO.1.A	TGGGKTCAB	0.1	-2.312	2.312	1	5	0.1389	3358.7	0.069
68	TFEB_HUMAN.H11MO.0.C	RGTCACGTG	1	-2.296	2.296	1	4	0.1111	2410.4	0.0495
69	ZNF8_HUMAN.H11MO.0.C	TGTGGTATATCCATACAATGGA	1	-2.284	2.284	1	3	0.0833	1523.3	0.0313
70	ZN140_HUMAN.H11MO.0.C	TATGACCCAGCAATTCCRCTCCTA	1	-2.28	2.28	1	4	0.1111	2424.8	0.0498
71	CEBPD_HUMAN.H11MO.0.C	ATTGCACAACC	1	-2.279	2.279	1	3	0.0833	1526.2	0.0313
72	EGR1_HUMAN.H11MO.0.A	GDGDGCGKGGGCGGRRG	1	-2.27	2.27	1	9	0.25	7692.8	0.1579
73	CEBPA_HUMAN.H11MO.0.A	DRTTGTGCAATV	1	-2.253	2.253	1	3	0.0833	1544.5	0.0317
74	KLF12_HUMAN.H11MO.0.C	MGGGGCGGGGC	1	-2.237	2.237	1	7	0.1944	5525.8	0.1134
75	TBX15_HUMAN.H11MO.0.D	GGGGGGGGGGGGGTGGGRG	1	-2.236	2.236	1	11	0.3056	10065.3	0.2066
76	SP2_HUMAN.H11MO.0.A	GGGSRGGGGGCGGGGCCGGGGG	1	-2.222	2.222	1	13	0.3611	12489.8	0.2564
77	HXA7_HUMAN.H11MO.0.D	VATCRATAGATTGGM	1	-2.21	2.21	1	2	0.0556	767	0.0157
78	MAFK_HUMAN.H11MO.1.A	TGCTGAGTCAGCA	1	-2.174	2.174	1	5	0.1389	3506.7	0.072
79	MXI1_HUMAN.H11MO.0.A	SCACGTGGSNGSSGS	1	-2.171	2.171	1	6	0.1667	4544.2	0.0933
80	E2F1_HUMAN.H11MO.0.A	RGNGGGCGGGAARR	1	-2.131	2.131	1	6	0.1667	4596.4	0.0944
81	MAFG_HUMAN.H11MO.0.A	RAAWNTGCTGASTCAGCA	1	-2.125	2.125	1	3	0.0833	1637	0.0336
82	GATA3_HUMAN.H11MO.0.A	AVAGATAARAA	1	-2.101	2.101	1	4	0.1111	2589.5	0.0532
83	BPTF_HUMAN.H11MO.0.D	KTTBTTGTKTKS	1	-2.082	2.082	1	7	0.1944	5745.8	0.118
84	PATZ1_HUMAN.H11MO.1.C	AGGGAGGGG	1	-2.063	2.063	1	6	0.1667	4685.8	0.0962
85	USF1_HUMAN.H11MO.0.A	GGTCACGTGRCC	1	-2.06	2.06	1	4	0.1111	2629.8	0.054
86	GATA2_HUMAN.H11MO.1.A	DSAGATAAGRR	1	-2.057	2.057	1	3	0.0833	1687.4	0.0346
87	CUX1_HUMAN.H11MO.0.C	RKGGBDATCGATGK	1	-2.049	2.049	1	2	0.0556	845.4	0.0174
88	ZNF85_HUMAN.H11MO.0.C	ATAGAAAACTGAWGKAATCT	1	-2.041	2.041	1	3	0.0833	1700.5	0.0349
89	EGR2_HUMAN.H11MO.0.A	GRGGGGGWGKGGGHGGGG	1	-2.017	2.017	1	10	0.2778	9288.2	0.1907
90	SP4_HUMAN.H11MO.1.A	GGRGGGGGCGGGGCBG	1	-2.004	2.004	1	8	0.2222	6988.3	0.1435
91	FOXH1_HUMAN.H11MO.0.A	TGTGGATTS	1	-1.997	1.997	1	3	0.0833	1735.8	0.0356
92	GCM1_HUMAN.H11MO.0.D	HWNATGCGGGTMBK	1	-1.997	1.997	1	3	0.0833	1735.3	0.0356
93	USF2_HUMAN.H11MO.0.A	GGGTCACGTGRCSVSSSSS	1	-1.989	1.989	1	5	0.1389	3722	0.0764
94	TFDP1_HUMAN.H11MO.0.C	RGRRGGCGGGAAAN	1	-1.952	1.952	1	6	0.1667	4837	0.0993
95	SP1_HUMAN.H11MO.1.A	VGGGGGCGGGGCCG	1	-1.949	1.949	1	8	0.2222	7081.3	0.1454
96	STAT1_HUMAN.H11MO.1.A	RRGAAAAWGAAACTGAAAS	1	-1.947	1.947	1	8	0.2222	7084.8	0.1454
97	GCR_HUMAN.H11MO.1.A	MRRGAACAGAVT	1	-1.946	1.946	1	4	0.1111	2745.5	0.0564
98	ANDR_HUMAN.H11MO.2.A	BTSTGTTCTTKT	1	-1.935	1.935	1	4	0.1111	2757.5	0.0566
99	ZN554_HUMAN.H11MO.0.C	GCWGAGCCANGTRGKGTRCT	1	-1.929	1.929	1	6	0.1667	4870.4	0.1
100	SP1_HUMAN.H11MO.0.A	VGGGGGCGGGGCCGGGGGGGGG	1	-1.914	1.914	1	10	0.2778	9485.8	0.1947
101	NR2E3_HUMAN.H11MO.0.C	AAAGTCAAAAGTCA	1	-1.899	1.899	1	3	0.0833	1816.5	0.0373
102	ISL2_HUMAN.H11MO.0.D	YRYTAATTGCT	1	-1.89	1.89	1	2	0.0556	933.5	0.0192
103	WT1_HUMAN.H11MO.1.B	GTGGGAGGAGG	1	-1.863	1.863	1	7	0.1944	6085.5	0.1249
104	TBX1_HUMAN.H11MO.0.D	GGGTGGGCAGGGGTGGGCDK	1	-1.853	1.853	1	9	0.25	8416.5	0.1728
105	IRF2_HUMAN.H11MO.0.A	RAAARWGAAAGTGAAAGTRR	1	-1.835	1.835	1	6	0.1667	5007.3	0.1028
106	RXRA_HUMAN.H11MO.0.A	GRGDVRGDVAGAGGTCAGRG	1	-1.821	1.821	1	6	0.1667	5029.1	0.1032
107	ZFX_HUMAN.H11MO.1.A	KGRGGSVGAGGCCKVGG	1	-1.794	1.794	1	10	0.2778	9726.2	0.1997
108	ZBT7A_HUMAN.H11MO.0.A	GGGGGTCKC	1	-1.792	1.792	1	4	0.1111	2915.6	0.0599
109	SRY_HUMAN.H11MO.0.B	TTTTGTTTH	1	-1.739	1.739	1	4	0.1111	2978.3	0.0611
110	ATF6A_HUMAN.H11MO.0.B	GKGSTGACGTGG	1	-1.738	1.738	1	5	0.1389	4049.8	0.0831
111	IRF5_HUMAN.H11MO.0.D	KAAAGGAAAGCCAAAASWGA	1	-1.733	1.733	1	5	0.1389	4056.3	0.0833
112	ATF7_HUMAN.H11MO.0.D	GATGACGTCAT	1	-1.729	1.729	1	3	0.0833	1971.4	0.0405
113	PRRX1_HUMAN.H11MO.0.D	TAAYCTG	1	-1.726	1.726	1	2	0.0556	1036.5	0.0213
114	GCM2_HUMAN.H11MO.0.D	BATGCGGGTAB	1	-1.726	1.726	1	3	0.0833	1974.4	0.0405
115	NR1I2_HUMAN.H11MO.0.C	DDRGGTCAANNAAGTTCAB	1	-1.726	1.726	1	3	0.0833	1974.7	0.0405
116	AHR_HUMAN.H11MO.0.B	DTYGCGTGM	1	-1.715	1.715	1	4	0.1111	3007.4	0.0617
117	IRF3_HUMAN.H11MO.0.B	GAAARGGAAAGRGAAAGDGA	1	-1.708	1.708	1	8	0.2222	7514.2	0.1543
118	MEF2A_HUMAN.H11MO.0.A	WKCTATTTTTRGM	1	-1.69	1.69	1	5	0.1389	4117.5	0.0845
119	ETV1_HUMAN.H11MO.0.A	GRCCGGAAGTG	1	-1.69	1.69	1	4	0.1111	3038.3	0.0624
120	NKX62_HUMAN.H11MO.0.D	NWTTAATKACN	1	-1.679	1.679	1	2	0.0556	1068.6	0.0219
121	PPARD_HUMAN.H11MO.0.D	YAGGNBAAAGGTCA	1	-1.603	1.603	1	3	0.0833	2098.4	0.0431
122	FEV_HUMAN.H11MO.0.B	GCVGGAAGYG	1	-1.596	1.596	1	4	0.1111	3158	0.0648
123	PPARA_HUMAN.H11MO.0.B	AASTRGGKCAAAGGTCA	1	-1.595	1.595	1	3	0.0833	2106.2	0.0432
124	ZN768_HUMAN.H11MO.0.C	GAGGCTCAGAGAGGTTAAGT	1	-1.593	1.593	1	5	0.1389	4261.6	0.0875
125	ZNF41_HUMAN.H11MO.1.C	CACAAGGGAGWR	1	-1.578	1.578	1	3	0.0833	2124.2	0.0436
126	OTX2_HUMAN.H11MO.0.A	ARGGGATTARV	1	-1.569	1.569	1	2	0.0556	1149.6	0.0236
127	ZN410_HUMAN.H11MO.0.D	TATTATGGGATGK	1	-1.553	1.553	1	2	0.0556	1161.4	0.0238
128	VEZF1_HUMAN.H11MO.1.C	RGRRGGAGGGGG	1	-1.551	1.551	1	6	0.1667	5470.6	0.1123
129	THA_HUMAN.H11MO.0.C	RGGTCABTTCAGGTCAG	1	-1.55	1.55	1	5	0.1389	4329.8	0.0889
130	NR2C2_HUMAN.H11MO.0.B	GSTYCCGGGTCA	1	-1.543	1.543	1	3	0.0833	2163.7	0.0444
131	NR1I2_HUMAN.H11MO.1.D	RAGTTCAB	1	-1.532	1.532	1	2	0.0556	1178.4	0.0242
132	NR1I3_HUMAN.H11MO.1.D	RAGTTCAB	1	-1.532	1.532	1	2	0.0556	1178.4	0.0242
133	HAND1_HUMAN.H11MO.1.D	GGYCTGG	1	-1.528	1.528	1	3	0.0833	2179.1	0.0447
134	CTCF_HUMAN.H11MO.0.A	YGGCCACCAGGGGGCGCYV	1	-1.509	1.509	1	4	0.1111	3275.3	0.0672
135	ZBT17_HUMAN.H11MO.0.A	GRGGGWGGGGGAGGGGARG	1	-1.499	1.499	1	9	0.25	9153.5	0.1879
136	CEBPE_HUMAN.H11MO.0.A	TTGCGMAATCTY	1	-1.493	1.493	1	2	0.0556	1209.8	0.0248
137	MAZ_HUMAN.H11MO.0.A	GGGGGAGGGGGDGGGRGRGGRG	1	-1.476	1.476	1	10	0.2778	10439.7	0.2143
138	MXI1_HUMAN.H11MO.1.A	CCCACGTGCTY	1	-1.468	1.468	1	4	0.1111	3333.7	0.0684
139	MITF_HUMAN.H11MO.0.A	TCACGTGACC	1	-1.459	1.459	1	4	0.1111	3346.3	0.0687
140	CDX1_HUMAN.H11MO.0.C	ATTTATGD	1	-1.449	1.449	1	2	0.0556	1246.8	0.0256
141	MAF_HUMAN.H11MO.0.A	VAAWBTGCTGASTCAGCAA	1	-1.446	1.446	1	4	0.1111	3366	0.0691
142	RELB_HUMAN.H11MO.0.C	GGGGGMTTTCCM	1	-1.414	1.414	1	2	0.0556	1277.9	0.0262
143	ZN350_HUMAN.H11MO.1.D	ASGGGVVGCAGDNVTTTGTKGCCC	1	-1.406	1.406	1	3	0.0833	2322.9	0.0477
144	ATF2_HUMAN.H11MO.0.B	RRTGABGTCAT	1	-1.405	1.405	1	3	0.0833	2323	0.0477
145	ANDR_HUMAN.H11MO.1.A	RGRACABTSTGTTCYY	1	-1.399	1.399	1	3	0.0833	2331.5	0.0479
146	HES7_HUMAN.H11MO.0.D	TGGCACGTGCCG	1	-1.386	1.386	1	4	0.1111	3455.2	0.0709
147	SOX5_HUMAN.H11MO.0.C	YATTGTTW	1	-1.367	1.367	1	2	0.0556	1319.4	0.0271
148	GLIS1_HUMAN.H11MO.0.D	TCGTGGGGGGTCK	1	-1.361	1.361	1	3	0.0833	2378.2	0.0488
149	NR2E1_HUMAN.H11MO.0.D	AAGTCAAWAAGTCAATT	1	-1.359	1.359	1	2	0.0556	1327.8	0.0273
150	RFX4_HUMAN.H11MO.0.D	SGTTGCCATGGTWAC	1	-1.35	1.35	1	2	0.0556	1335.3	0.0274
151	EGR4_HUMAN.H11MO.0.D	GGSGGCRGGGC	1	-1.329	1.329	1	6	0.1667	5891.1	0.1209
152	ZN549_HUMAN.H11MO.0.C	ATTCATGAATTGGGCAGCAC	1	-1.323	1.323	1	2	0.0556	1361.9	0.028
153	STF1_HUMAN.H11MO.0.B	GYYCAAGGYCA	1	-1.32	1.32	1	3	0.0833	2432.4	0.0499
154	KLF3_HUMAN.H11MO.0.B	GGGGVDGGGCGGGGCYGGG	1	-1.318	1.318	1	8	0.2222	8348.1	0.1714
155	TFCP2_HUMAN.H11MO.0.D	SCCTGMNCDGRCCRGA	1	-1.311	1.311	1	3	0.0833	2444.4	0.0502
156	P63_HUMAN.H11MO.1.A	VWGCATGCCTG	1	-1.301	1.301	1	3	0.0833	2457.2	0.0504
157	ZEB1_HUMAN.H11MO.0.A	GVCAGGTGWG	1	-1.274	1.274	1	5	0.1389	4806.8	0.0987
158	SPIC_HUMAN.H11MO.0.D	KRDGAAGGGKRRG	1	-1.273	1.273	1	5	0.1389	4809.4	0.0987
159	KAISO_HUMAN.H11MO.2.A	YTCGCAGGARKW	1	-1.266	1.266	1	2	0.0556	1417.6	0.0291
160	FOXK1_HUMAN.H11MO.0.A	TGTTTACHTT	1	-1.265	1.265	1	3	0.0833	2506	0.0514
161	HEY1_HUMAN.H11MO.0.D	KGRCACGTGBCG	1	-1.264	1.264	1	4	0.1111	3649.5	0.0749
162	TBX3_HUMAN.H11MO.0.C	DRAGGTGGGAR	1	-1.233	1.233	1	5	0.1389	4886.2	0.1003
163	TBX19_HUMAN.H11MO.0.D	WTTTCACACVTAGGTGTGAAAT	1	-1.231	1.231	1	2	0.0556	1454.9	0.0299
164	HXD10_HUMAN.H11MO.0.D	TGCTTTAATT	1	-1.23	1.23	1	2	0.0556	1455.4	0.0299
165	RFX3_HUMAN.H11MO.0.B	BGTTGCCATGGTAA	1	-1.227	1.227	1	2	0.0556	1458.8	0.0299
166	GATA1_HUMAN.H11MO.0.A	CTGKNNRDNVSAGATAAGR	1	-1.224	1.224	1	2	0.0556	1461.6	0.03
167	NKX23_HUMAN.H11MO.0.D	BTTAAGTGGKT	1	-1.224	1.224	1	2	0.0556	1461.4	0.03
168	CPEB1_HUMAN.H11MO.0.D	TTTTTATTTTTTTTTTT	1	-1.213	1.213	1	7	0.1944	7366.6	0.1512
169	TBX21_HUMAN.H11MO.0.A	GDGDAGGTGTGAR	1	-1.211	1.211	1	4	0.1111	3740.9	0.0768
170	CDX2_HUMAN.H11MO.0.A	TTTTATTGCTBT	1	-1.208	1.208	1	2	0.0556	1479	0.0304
171	ZN436_HUMAN.H11MO.0.C	TCAGGGARGGCTTCCTGGAGGAGG	1	-1.202	1.202	1	3	0.0833	2596.3	0.0533
172	SNAI2_HUMAN.H11MO.0.A	RRCAGGTGCM	1	-1.193	1.193	1	5	0.1389	4966.2	0.102
173	ZSC31_HUMAN.H11MO.0.C	GGCAGCAGGGCAGTTATR	1	-1.185	1.185	1	4	0.1111	3786.9	0.0777
174	ZN554_HUMAN.H11MO.1.D	GCWGAGCCA	1	-1.176	1.176	1	5	0.1389	5000.4	0.1027
175	MECP2_HUMAN.H11MO.0.C	CCCGGRR	1	-1.176	1.176	1	3	0.0833	2635	0.0541
176	TBX5_HUMAN.H11MO.0.D	AGGTGTGA	1	-1.168	1.168	1	4	0.1111	3818.6	0.0784
177	GATA1_HUMAN.H11MO.1.A	DSAGATAAGRV	1	-1.167	1.167	1	2	0.0556	1524.4	0.0313
178	ZN136_HUMAN.H11MO.0.C	TGCTGGATATAGWATTCTTGGTTG	1	-1.159	1.159	1	2	0.0556	1533.6	0.0315
179	ERR3_HUMAN.H11MO.0.B	TCAAGGTCA	1	-1.15	1.15	1	2	0.0556	1543.4	0.0317
180	SOX18_HUMAN.H11MO.0.D	GHWHVMATTGTTBTYKTCC	1	-1.134	1.134	1	2	0.0556	1563	0.0321
181	ATF2_HUMAN.H11MO.1.B	WWWTGATGATGTCATCATTW	1	-1.132	1.132	1	2	0.0556	1564.1	0.0321
182	FOXF2_HUMAN.H11MO.0.D	TGTTTACHTWD	1	-1.126	1.126	1	3	0.0833	2712.2	0.0557
183	PPARG_HUMAN.H11MO.0.A	AWSTRGGKCAAAGGTCA	1	-1.125	1.125	1	3	0.0833	2713.4	0.0557
184	ZN770_HUMAN.H11MO.0.C	GGGAGGCTGAGGCRGGAGGATC	1	-1.123	1.123	1	12	0.3333	13972.6	0.2868
185	NR1H3_HUMAN.H11MO.0.B	CARAGGTYACTNVAGGTCA	1	-1.123	1.123	1	3	0.0833	2716.7	0.0558
186	ZN263_HUMAN.H11MO.1.A	GRGGGAGGAGG	1	-1.116	1.116	1	4	0.1111	3915.1	0.0804
187	ZN467_HUMAN.H11MO.0.C	GGGGAGGGGRRGGGGGGGGGGG	1	-1.115	1.115	1	8	0.2222	8871.8	0.1821
188	MEF2C_HUMAN.H11MO.0.A	DKCTATTTTTRGM	1	-1.114	1.114	1	4	0.1111	3917.9	0.0804
189	IRF1_HUMAN.H11MO.0.A	RAAANWGAAASTGAAAGTAA	1	-1.113	1.113	1	6	0.1667	6367.7	0.1307
190	JDP2_HUMAN.H11MO.0.D	YGATGACGTCAY	1	-1.112	1.112	1	2	0.0556	1588.2	0.0326
191	STAT4_HUMAN.H11MO.0.A	TTTCYYGGAAR	1	-1.106	1.106	1	2	0.0556	1595.4	0.0328
192	REL_HUMAN.H11MO.0.B	DGWAGGGAAATKCCA	1	-1.097	1.097	1	2	0.0556	1606.3	0.033
193	PIT1_HUMAN.H11MO.0.C	YTMATGAATATAY	1	-1.091	1.091	1	2	0.0556	1614.7	0.0331
194	TAL1_HUMAN.H11MO.0.A	CTGGNVGGBRSAGATAAGR	1	-1.088	1.088	1	2	0.0556	1618	0.0332
195	ZN502_HUMAN.H11MO.0.C	GAATGGAATSGAATGGAATC	1	-1.087	1.087	1	2	0.0556	1619.1	0.0332
196	EVX2_HUMAN.H11MO.0.A	KTTTTATKGCYYT	1	-1.081	1.081	1	2	0.0556	1626.5	0.0334
197	GATA2_HUMAN.H11MO.0.A	CTGGNNRNNDSAGATAAGR	1	-1.081	1.081	1	2	0.0556	1626.6	0.0334
198	SALL4_HUMAN.H11MO.0.B	GGDGGGTGGG	1	-1.081	1.081	1	6	0.1667	6445.8	0.1323
199	PO4F1_HUMAN.H11MO.0.D	CATTAATTATTCAT	1	-1.075	1.075	1	2	0.0556	1634.8	0.0336
200	STA5A_HUMAN.H11MO.0.A	TTCYAGGAAA	1	-1.072	1.072	1	2	0.0556	1638.8	0.0336
201	ZN134_HUMAN.H11MO.1.C	AYCTAATCAGKTGAAGG	1	-1.071	1.071	1	2	0.0556	1639	0.0336
202	PAX6_HUMAN.H11MO.0.C	TTMCGCTTGABT	1	-1.064	1.064	1	2	0.0556	1647.1	0.0338
203	ESR2_HUMAN.H11MO.1.A	AGGTCAS	1	-1.064	1.064	1	2	0.0556	1648.6	0.0338
204	STA5B_HUMAN.H11MO.0.A	TTTCTKRGAAAT	1	-1.055	1.055	1	2	0.0556	1659.8	0.0341
205	NR1I3_HUMAN.H11MO.0.C	GRGGTCARRRAAGTTCAK	1	-1.039	1.039	1	2	0.0556	1680.1	0.0345
206	HEY2_HUMAN.H11MO.0.D	GGBGGCWCGTGGCHTBV	1	-1.027	1.027	1	5	0.1389	5328	0.1094
207	ZEP1_HUMAN.H11MO.0.D	TGGGAAATCCCC	1	-1.015	1.015	1	2	0.0556	1712.3	0.0352
208	PURA_HUMAN.H11MO.0.D	GGARKKGGNGGGCRKGG	1	-1.014	1.014	1	7	0.1944	7883.8	0.1618
209	RXRG_HUMAN.H11MO.0.B	GGTCAAAGGTCAH	1	-1.005	1.005	1	2	0.0556	1725.6	0.0354
210	NKX21_HUMAN.H11MO.0.A	YTTGAGTGSY	1	-1.001	1.001	1	4	0.1111	4145.2	0.0851
211	PPARG_HUMAN.H11MO.1.A	CAAAGGTCA	1	-0.9906	0.9906	1	2	0.0556	1745.8	0.0358
212	RORG_HUMAN.H11MO.0.C	GAAASTRGGTCA	1	-0.9848	0.9848	1	2	0.0556	1753.4	0.036
213	KLF5_HUMAN.H11MO.0.A	WGGGTGKGGCWGGG	1	-0.9819	0.9819	1	6	0.1667	6700.4	0.1376
214	ZN281_HUMAN.H11MO.0.A	GGGTGGGGGAGGGGV	1	-0.9812	0.9812	1	6	0.1667	6702.7	0.1376
215	ESR1_HUMAN.H11MO.1.A	CHAGGTCASV	1	-0.9736	0.9736	1	3	0.0833	2971.5	0.061
216	FOXC1_HUMAN.H11MO.0.C	CDTTGTTTACTTAAG	1	-0.972	0.972	1	2	0.0556	1771.5	0.0364
217	NR2F6_HUMAN.H11MO.0.D	AGGWCAAAGKTCANNKGA	1	-0.9706	0.9706	1	2	0.0556	1773.6	0.0364
218	BATF3_HUMAN.H11MO.0.B	BASTTTCATTATGASTM	1	-0.965	0.965	1	2	0.0556	1781.1	0.0366
219	GLIS3_HUMAN.H11MO.0.D	GYGGGGGGTM	1	-0.9574	0.9574	1	3	0.0833	3002	0.0616
220	TYY2_HUMAN.H11MO.0.D	AWAATGGCGGH	1	-0.9511	0.9511	1	2	0.0556	1801.9	0.037
221	FOXP2_HUMAN.H11MO.0.C	YTGTTTACH	1	-0.9491	0.9491	1	2	0.0556	1804.2	0.037
222	HXA11_HUMAN.H11MO.0.D	TAAADTTTTAYGR	1	-0.9436	0.9436	1	2	0.0556	1812.7	0.0372
223	ZN335_HUMAN.H11MO.1.A	TGCCTGW	1	-0.9415	0.9415	1	2	0.0556	1815.5	0.0373
224	AP2C_HUMAN.H11MO.0.A	RTGSCCTGRGGCHA	1	-0.9395	0.9395	1	3	0.0833	3035.8	0.0623
225	NRL_HUMAN.H11MO.0.D	TGCTGACKYAR	1	-0.9388	0.9388	1	2	0.0556	1819.3	0.0373
226	ERR2_HUMAN.H11MO.0.A	TCAAGGTCA	1	-0.9361	0.9361	1	2	0.0556	1823.8	0.0374
227	KLF1_HUMAN.H11MO.0.A	DGGGYGKGGCCGGG	1	-0.9325	0.9325	1	6	0.1667	6836.1	0.1403
228	NR5A2_HUMAN.H11MO.0.B	GBYCAAGGYCA	1	-0.9221	0.9221	1	2	0.0556	1844.2	0.0379
229	MYOG_HUMAN.H11MO.0.B	CHGCAGCTGTCCY	1	-0.9157	0.9157	1	3	0.0833	3081.2	0.0633
230	TEAD1_HUMAN.H11MO.0.A	RCATTCCWGSCA	1	-0.9129	0.9129	1	2	0.0556	1858	0.0381
231	DMRT1_HUMAN.H11MO.0.D	TDGMWACAATGTADCAA	1	-0.9031	0.9031	1	2	0.0556	1873.3	0.0385
232	OSR2_HUMAN.H11MO.0.C	GYYSCWGCTNCTGCDG	1	-0.8958	0.8958	1	5	0.1389	5656.5	0.1161
233	MBD2_HUMAN.H11MO.0.B	SSGKCCGGAGG	1	-0.8769	0.8769	1	3	0.0833	3159.4	0.0649
234	RUNX2_HUMAN.H11MO.0.A	KGTYTGTGGTTTKK	1	-0.8572	0.8572	1	3	0.0833	3200.3	0.0657
235	FOXA3_HUMAN.H11MO.0.B	CTTGTTTACWTWG	1	-0.8512	0.8512	1	2	0.0556	1956.6	0.0402
236	PBX1_HUMAN.H11MO.1.C	WAWTTGATTGATGDG	1	-0.8507	0.8507	1	1	0.0278	748.7	0.0154
237	ARNT_HUMAN.H11MO.0.B	STACGTGCC	1	-0.8497	0.8497	1	3	0.0833	3216.5	0.066
238	SMAD3_HUMAN.H11MO.0.B	STCTGYCWCCTG	1	-0.8434	0.8434	1	6	0.1667	7098.5	0.1457
239	HXB8_HUMAN.H11MO.0.C	TTGATTAATGV	1	-0.8407	0.8407	1	1	0.0278	758.8	0.0156
240	TEAD2_HUMAN.H11MO.0.D	CCACATTCCWGG	1	-0.8404	0.8404	1	2	0.0556	1974.6	0.0405
241	ZN219_HUMAN.H11MO.0.D	GRGGGGGGYGGA	1	-0.8379	0.8379	1	5	0.1389	5815.3	0.1194
242	PDX1_HUMAN.H11MO.0.A	TGATTGATG	1	-0.8377	0.8377	1	1	0.0278	761.6	0.0156
243	LBX2_HUMAN.H11MO.0.D	GTTAATTRGBY	1	-0.8348	0.8348	1	1	0.0278	764.4	0.0157
244	HXB4_HUMAN.H11MO.0.B	YTAATGRC	1	-0.8328	0.8328	1	1	0.0278	766.6	0.0157
245	ZN382_HUMAN.H11MO.0.C	GTRGGRTCTGTAGTGATGTCTC	1	-0.8315	0.8315	1	2	0.0556	1989.4	0.0408
246	IRX2_HUMAN.H11MO.0.D	ACAKGKBWKGKCRTGTDGG	1	-0.8311	0.8311	1	3	0.0833	3257	0.0669
247	ASCL2_HUMAN.H11MO.0.D	VCAGCTGCT	1	-0.8292	0.8292	1	3	0.0833	3260.5	0.0669
248	ZN250_HUMAN.H11MO.0.C	TACCATRCTGTTTTGRTTAC	1	-0.8257	0.8257	1	2	0.0556	1999	0.041
249	CLOCK_HUMAN.H11MO.0.C	CAGMCACGTGMVSA	1	-0.8187	0.8187	1	3	0.0833	3283.1	0.0674
250	ZN322_HUMAN.H11MO.0.B	GAGCCTGSTACWGWGCCTGR	1	-0.8178	0.8178	1	4	0.1111	4574.2	0.0939
251	MAFF_HUMAN.H11MO.0.B	TGCTGASTCAGCABTTTT	1	-0.813	0.813	1	2	0.0556	2021.1	0.0415
252	ZKSC3_HUMAN.H11MO.0.D	TYCGAGGCTAG	1	-0.8078	0.8078	1	2	0.0556	2030.7	0.0417
253	RUNX3_HUMAN.H11MO.0.A	KYTGTGGTTT	1	-0.7915	0.7915	1	2	0.0556	2059.2	0.0423
254	HXA5_HUMAN.H11MO.0.D	TTGATTAATG	1	-0.7851	0.7851	1	1	0.0278	817.2	0.0168
255	ZBT48_HUMAN.H11MO.0.C	YHAGGGACCGTS	1	-0.781	0.781	1	2	0.0556	2078.5	0.0427
256	HXC8_HUMAN.H11MO.0.D	YTTGATTRATKSSC	1	-0.778	0.778	1	1	0.0278	825	0.0169
257	ZN274_HUMAN.H11MO.0.A	CATACTGGAGAGAAACCCTA	1	-0.774	0.774	1	2	0.0556	2091.6	0.0429
258	THA_HUMAN.H11MO.1.D	YTCAGGTCAS	1	-0.7713	0.7713	1	3	0.0833	3391.7	0.0696
259	FOXA2_HUMAN.H11MO.0.A	TGTTTACWYAGB	1	-0.7697	0.7697	1	2	0.0556	2099.6	0.0431
260	GCR_HUMAN.H11MO.0.A	RGAACASAMTGTYCY	1	-0.7648	0.7648	1	2	0.0556	2108.9	0.0433
261	GLIS2_HUMAN.H11MO.0.D	CTTCGCGGGGGGTC	1	-0.7627	0.7627	1	2	0.0556	2112.5	0.0434
262	NFAT5_HUMAN.H11MO.0.D	RGRGGAAARDD	1	-0.7615	0.7615	1	3	0.0833	3414.9	0.0701
263	ARNT2_HUMAN.H11MO.0.D	GNCGTGGSAGRC	1	-0.7604	0.7604	1	6	0.1667	7365.7	0.1512
264	NR1D1_HUMAN.H11MO.0.B	RGGNMASTGGGTCAGDRRG	1	-0.7507	0.7507	1	3	0.0833	3440.2	0.0706
265	FOXJ2_HUMAN.H11MO.0.C	TGTTTRTTTW	1	-0.7437	0.7437	1	3	0.0833	3457.8	0.071
266	OVOL2_HUMAN.H11MO.0.D	ATAACGGW	1	-0.7298	0.7298	1	1	0.0278	883	0.0181
267	HXB7_HUMAN.H11MO.0.C	TTGATTRATG	1	-0.7265	0.7265	1	1	0.0278	886.4	0.0182
268	E2F5_HUMAN.H11MO.0.B	SGCGCSAAAM	1	-0.7162	0.7162	1	1	0.0278	899.8	0.0185
269	ZFP28_HUMAN.H11MO.0.C	TTCTATTTCTTCTTGWGTCA	1	-0.715	0.715	1	5	0.1389	6189.4	0.1271
270	WT1_HUMAN.H11MO.0.C	GGGVGGGGGAGGRGGRGGRG	1	-0.7091	0.7091	1	8	0.2222	10216	0.2097
271	SPI1_HUMAN.H11MO.0.A	AAAAAGAGGAAGTGRRR	1	-0.7069	0.7069	1	3	0.0833	3549.9	0.0729
272	PBX2_HUMAN.H11MO.0.C	KRAATTGATTGATKS	1	-0.7068	0.7068	1	1	0.0278	911.5	0.0187
273	ID4_HUMAN.H11MO.0.D	DVCAGGTGYNV	1	-0.7033	0.7033	1	4	0.1111	4892.9	0.1004
274	PKNX1_HUMAN.H11MO.0.B	TGABTGACAGS	1	-0.6988	0.6988	1	2	0.0556	2238.5	0.046
275	ERR1_HUMAN.H11MO.0.A	YYCAAGGTCACABAG	1	-0.6925	0.6925	1	2	0.0556	2251.9	0.0462
276	P53_HUMAN.H11MO.1.A	GGRCATGCCTGGG	1	-0.6911	0.6911	1	2	0.0556	2254.9	0.0463
277	NOTO_HUMAN.H11MO.0.D	RTTAATTAGNT	1	-0.6886	0.6886	1	1	0.0278	935.9	0.0192
278	PBX3_HUMAN.H11MO.0.A	TGABTGACAGS	1	-0.6793	0.6793	1	2	0.0556	2279.3	0.0468
279	PATZ1_HUMAN.H11MO.0.C	GGGGAGGGGGMGGGGGVGGRGG	1	-0.667	0.667	1	7	0.1944	9045.3	0.1857
280	IRF7_HUMAN.H11MO.0.C	GAAASYGAAA	1	-0.6626	0.6626	1	2	0.0556	2315.3	0.0475
281	NFIB_HUMAN.H11MO.0.D	YCYTGGCAG	1	-0.6545	0.6545	1	2	0.0556	2334	0.0479
282	PEBB_HUMAN.H11MO.0.C	TYTGTGGTYWB	1	-0.6545	0.6545	1	2	0.0556	2333.8	0.0479
283	ELK1_HUMAN.H11MO.0.B	ACCGGAAGTGV	1	-0.6536	0.6536	1	2	0.0556	2335.6	0.0479
284	DUXA_HUMAN.H11MO.0.D	TGATTAAATTA	1	-0.6477	0.6477	1	1	0.0278	992.8	0.0204
285	MZF1_HUMAN.H11MO.0.B	RRAGGGGAWTKGR	1	-0.6465	0.6465	1	2	0.0556	2351.7	0.0483
286	ZN121_HUMAN.H11MO.0.C	CTGGGCAACAKAGCRAGACC	1	-0.6433	0.6433	1	7	0.1944	9142.9	0.1877
287	STAT2_HUMAN.H11MO.0.A	RRGAAAATGAAACTGAAAS	1	-0.6423	0.6423	1	5	0.1389	6439.5	0.1322
288	ZN257_HUMAN.H11MO.0.C	GMTCTTGCCTCW	1	-0.6421	0.6421	1	2	0.0556	2361.8	0.0485
289	EMX1_HUMAN.H11MO.0.D	TAATTAGYTAAT	1	-0.6416	0.6416	1	1	0.0278	1001.1	0.0206
290	RXRA_HUMAN.H11MO.1.A	CARAGGTCAG	1	-0.6338	0.6338	1	3	0.0833	3747	0.0769
291	RFX5_HUMAN.H11MO.0.A	GTCABCTGTTGCYAGGSAGA	1	-0.6338	0.6338	1	2	0.0556	2380.2	0.0489
292	PO6F2_HUMAN.H11MO.0.D	GWTAATTAGST	1	-0.6282	0.6282	1	1	0.0278	1021.8	0.021
293	MIXL1_HUMAN.H11MO.0.D	GYTAATTARAT	1	-0.6249	0.6249	1	1	0.0278	1026.7	0.0211
294	ZN418_HUMAN.H11MO.0.C	TGCTTYTAGCYTCTTSC	1	-0.6234	0.6234	1	2	0.0556	2404	0.0494
295	HES5_HUMAN.H11MO.0.D	TGGCACGTGCCG	1	-0.6223	0.6223	1	3	0.0833	3780.6	0.0776
296	FOXA1_HUMAN.H11MO.0.A	TGTTTACTTWGS	1	-0.6188	0.6188	1	2	0.0556	2415.2	0.0496
297	ZN341_HUMAN.H11MO.0.C	GGGGGGGRGGGGRGGGAAGAGC	1	-0.6092	0.6092	1	7	0.1944	9287.5	0.1907
298	FOXO4_HUMAN.H11MO.0.C	TTGTTTAYT	1	-0.6054	0.6054	1	2	0.0556	2447.3	0.0502
299	P73_HUMAN.H11MO.1.A	GRRCATGCCTGG	1	-0.6038	0.6038	1	2	0.0556	2451.7	0.0503
300	MEF2D_HUMAN.H11MO.0.A	DKCTATTTTTAG	1	-0.6014	0.6014	1	3	0.0833	3842.9	0.0789
301	AP2A_HUMAN.H11MO.0.A	ATGSCCTGRGGCMAT	1	-0.5924	0.5924	1	2	0.0556	2479.8	0.0509
302	PITX1_HUMAN.H11MO.0.D	RGGGATTAR	1	-0.5896	0.5896	1	1	0.0278	1082.6	0.0222
303	DUX4_HUMAN.H11MO.0.A	TGATTAGRTTA	1	-0.5866	0.5866	1	1	0.0278	1088	0.0223
304	KLF4_HUMAN.H11MO.0.A	WGGGYGKGGC	1	-0.5844	0.5844	1	4	0.1111	5279.1	0.1084
305	TBX4_HUMAN.H11MO.0.D	AAGGTGTGAAAWNTVACACC	1	-0.5788	0.5788	1	2	0.0556	2513.2	0.0516
306	NFIC_HUMAN.H11MO.0.A	CYTGGCHCCCTGCCARG	1	-0.5761	0.5761	1	2	0.0556	2520.2	0.0517
307	SRBP2_HUMAN.H11MO.0.B	VSGTGGGGTGAKG	1	-0.5744	0.5744	1	4	0.1111	5315.7	0.1091
308	BHE40_HUMAN.H11MO.0.A	RGCACGTGAS	1	-0.5735	0.5735	1	3	0.0833	3928.1	0.0806
309	NKX22_HUMAN.H11MO.0.D	DGAGWGGH	1	-0.5726	0.5726	1	2	0.0556	2530	0.0519
310	TFE3_HUMAN.H11MO.0.B	GGTCACGTGA	1	-0.572	0.572	1	3	0.0833	3933.5	0.0808
311	ZBTB6_HUMAN.H11MO.0.C	GGWGCTGGAGCCR	1	-0.5623	0.5623	1	3	0.0833	3964.7	0.0814
312	ZSC22_HUMAN.H11MO.0.C	RGTCWGAGGGAGGAGG	1	-0.556	0.556	1	7	0.1944	9528.6	0.1956
313	RXRB_HUMAN.H11MO.0.C	TSAGGTCACR	1	-0.5512	0.5512	1	3	0.0833	4000.6	0.0821
314	RREB1_HUMAN.H11MO.0.D	DKGGKKGKGGGTGKTTTGGGGT	1	-0.5489	0.5489	1	4	0.1111	5409.9	0.1111
315	MYBB_HUMAN.H11MO.0.D	TRSAGGTTRW	1	-0.5479	0.5479	1	1	0.0278	1154.9	0.0237
316	HXA9_HUMAN.H11MO.0.B	ATGATTTATGG	1	-0.5474	0.5474	1	1	0.0278	1155.4	0.0237
317	PAX4_HUMAN.H11MO.0.D	TAACTAATTMRH	1	-0.5435	0.5435	1	1	0.0278	1162.4	0.0239
318	IRF8_HUMAN.H11MO.0.B	RAAAGRGGAAGTGAAASTRR	1	-0.5427	0.5427	1	3	0.0833	4028.1	0.0827
319	NR1H3_HUMAN.H11MO.1.B	AAAGGTCAVR	1	-0.5391	0.5391	1	2	0.0556	2619	0.0538
320	SOX1_HUMAN.H11MO.0.D	DATGAATGTTATTCAT	1	-0.5381	0.5381	1	1	0.0278	1172.8	0.0241
321	RAX2_HUMAN.H11MO.0.D	YTAATTARATTA	1	-0.5365	0.5365	1	1	0.0278	1175.9	0.0241
322	SOX10_HUMAN.H11MO.0.B	MAAAGGRDBCWTTGTT	1	-0.5343	0.5343	1	1	0.0278	1179.7	0.0242
323	ALX3_HUMAN.H11MO.0.D	TAATTARATTA	1	-0.5338	0.5338	1	1	0.0278	1180.1	0.0242
324	ZN333_HUMAN.H11MO.0.D	CKATAATGA	1	-0.529	0.529	1	1	0.0278	1189.9	0.0244
325	LHX2_HUMAN.H11MO.0.A	TBYTAATTAGTT	1	-0.5274	0.5274	1	1	0.0278	1192.5	0.0245
326	SOX21_HUMAN.H11MO.0.D	RAACAATGKTAKTGTT	1	-0.5253	0.5253	1	1	0.0278	1196.1	0.0246
327	ONEC2_HUMAN.H11MO.0.D	DTSWTKWTATTGATTTTTYYT	1	-0.5251	0.5251	1	2	0.0556	2657.4	0.0546
328	ASCL1_HUMAN.H11MO.0.A	CYGCACCTGCYBCY	1	-0.523	0.523	1	3	0.0833	4095.9	0.0841
329	SOX13_HUMAN.H11MO.0.D	YATTGTTY	1	-0.5222	0.5222	1	1	0.0278	1202.7	0.0247
330	FOXI1_HUMAN.H11MO.0.B	CTYTGATTGGYY	1	-0.5212	0.5212	1	1	0.0278	1204.6	0.0247
331	DLX2_HUMAN.H11MO.0.D	ATAATTAB	1	-0.5165	0.5165	1	1	0.0278	1214	0.0249
332	SOX7_HUMAN.H11MO.0.D	AACAMTGMAATTGTTT	1	-0.516	0.516	1	1	0.0278	1214	0.0249
333	ZNF76_HUMAN.H11MO.0.C	GGGGCATKCTGGGARWTGTAGT	1	-0.5144	0.5144	1	3	0.0833	4125.6	0.0847
334	ZN331_HUMAN.H11MO.0.C	GGCTGGGCTCAGCTGGGTGG	1	-0.5087	0.5087	1	2	0.0556	2704.2	0.0555
335	HXC9_HUMAN.H11MO.0.C	TTTTATKGCH	1	-0.5074	0.5074	1	1	0.0278	1231.8	0.0253
336	FLI1_HUMAN.H11MO.1.A	RGRCAGGAAGYGG	1	-0.5057	0.5057	1	3	0.0833	4157	0.0853
337	TAF1_HUMAN.H11MO.0.A	RARAWGGCGGCGGMGG	1	-0.5054	0.5054	1	5	0.1389	6988.7	0.1435
338	HNF1B_HUMAN.H11MO.1.A	RGTTAATVATT	1	-0.4995	0.4995	1	1	0.0278	1247.6	0.0256
339	PO5F1_HUMAN.H11MO.0.A	CCWTTGTTATGCAAAT	1	-0.4907	0.4907	1	1	0.0278	1265.7	0.026
340	DBP_HUMAN.H11MO.0.B	RTTATGYAABM	1	-0.4826	0.4826	1	1	0.0278	1282.3	0.0263
341	HXA13_HUMAN.H11MO.0.C	GDTTTTATTGG	1	-0.4798	0.4798	1	1	0.0278	1288.6	0.0265
342	VAX1_HUMAN.H11MO.0.D	RSTAATTAGBGTTAATTA	1	-0.4793	0.4793	1	1	0.0278	1289.8	0.0265
343	THB_HUMAN.H11MO.0.C	GAGGTCASVTSAGGTCA	1	-0.479	0.479	1	3	0.0833	4254.7	0.0873
344	ETV6_HUMAN.H11MO.0.D	RCAGGAARK	1	-0.4737	0.4737	1	2	0.0556	2810.3	0.0577
345	ERG_HUMAN.H11MO.0.A	RRRCAGGAAGYGG	1	-0.4713	0.4713	1	3	0.0833	4283.5	0.0879
346	BHE22_HUMAN.H11MO.0.D	AMCATATGTTTTT	1	-0.4669	0.4669	1	1	0.0278	1316.5	0.027
347	NFIL3_HUMAN.H11MO.0.D	DRTTATGTAAY	1	-0.4669	0.4669	1	1	0.0278	1316.3	0.027
348	ZN264_HUMAN.H11MO.0.C	THTTATAAGGGCACTAATCCCATY	1	-0.4669	0.4669	1	1	0.0278	1316.4	0.027
349	SOX4_HUMAN.H11MO.0.B	YCCTTTGTTCYY	1	-0.4658	0.4658	1	2	0.0556	2835.3	0.0582
350	ZNF85_HUMAN.H11MO.1.C	TGAWGKAATCTYY	1	-0.4598	0.4598	1	1	0.0278	1332.3	0.0274
351	VEZF1_HUMAN.H11MO.0.C	GGGGAGGGGGGAGGGGGAGGGG	1	-0.4583	0.4583	1	6	0.1667	8622	0.177
352	SOX9_HUMAN.H11MO.0.B	AADGGVNCCWTTGTTC	1	-0.4576	0.4576	1	1	0.0278	1337.5	0.0275
353	ZSCA4_HUMAN.H11MO.0.D	AGTGTGTGCACT	1	-0.4559	0.4559	1	2	0.0556	2867.8	0.0589
354	DMBX1_HUMAN.H11MO.0.D	YMMTWWTAAYCYAATTAABT	1	-0.4536	0.4536	1	1	0.0278	1346.9	0.0277
355	ZNF41_HUMAN.H11MO.0.C	CACAAGGGARTAARGCACCATGAG	1	-0.4529	0.4529	1	2	0.0556	2877.7	0.0591
356	HNF1B_HUMAN.H11MO.0.A	DGTTAATGATTAACH	1	-0.4527	0.4527	1	1	0.0278	1348.2	0.0277
357	SOX9_HUMAN.H11MO.1.B	YCATTGTYY	1	-0.4497	0.4497	1	1	0.0278	1355.7	0.0278
358	TLX1_HUMAN.H11MO.0.D	CTGGYAMBDDGCCAAGR	1	-0.449	0.449	1	2	0.0556	2890.8	0.0593
359	ZIM3_HUMAN.H11MO.0.C	TTRGGTTTCTGTTGCTTGY	1	-0.449	0.449	1	2	0.0556	2890.7	0.0593
360	NFAC2_HUMAN.H11MO.0.B	TGGAAAATT	1	-0.4488	0.4488	1	1	0.0278	1357.8	0.0279
361	HXC13_HUMAN.H11MO.0.D	WDTTTTACGAG	1	-0.4463	0.4463	1	1	0.0278	1363	0.028
362	SCRT2_HUMAN.H11MO.0.D	RWGCAACAGGTGG	1	-0.4416	0.4416	1	1	0.0278	1374.6	0.0282
363	TAL1_HUMAN.H11MO.1.A	SAGGAARCAGMTGKB	1	-0.4395	0.4395	1	2	0.0556	2922.7	0.06
364	PO3F2_HUMAN.H11MO.0.A	YYCATGCATWTTCATTC	1	-0.437	0.437	1	1	0.0278	1385.5	0.0284
365	NANOG_HUMAN.H11MO.0.A	BCCTTTGTNATGCAAAT	1	-0.4361	0.4361	1	1	0.0278	1387.4	0.0285
366	ELF3_HUMAN.H11MO.0.A	RAACVAGGAAGTRG	1	-0.4322	0.4322	1	2	0.0556	2947.7	0.0605
367	FLI1_HUMAN.H11MO.0.A	GRRGGMAGGAAGGRRGGR	1	-0.4316	0.4316	1	4	0.1111	5902.5	0.1212
368	NR2C1_HUMAN.H11MO.0.C	GSCCAGAGGTCAB	1	-0.4307	0.4307	1	2	0.0556	2952	0.0606
369	OLIG1_HUMAN.H11MO.0.D	ACCATATGTTTTTT	1	-0.4304	0.4304	1	1	0.0278	1401.5	0.0288
370	ZFHX3_HUMAN.H11MO.0.D	ATTAWTAATTA	1	-0.4304	0.4304	1	1	0.0278	1401.9	0.0288
371	MYOD1_HUMAN.H11MO.1.A	CHGCAGCTGTY	1	-0.4287	0.4287	1	2	0.0556	2959.3	0.0608
372	PRDM4_HUMAN.H11MO.0.D	GKGGGGGGCCTTGAAA	1	-0.4267	0.4267	1	1	0.0278	1410.4	0.029
373	SCRT1_HUMAN.H11MO.0.D	GCAACAGGTGGTW	1	-0.4235	0.4235	1	1	0.0278	1418.8	0.0291
374	HSF1_HUMAN.H11MO.1.A	TTCTGGAAR	1	-0.4187	0.4187	1	1	0.0278	1430.1	0.0294
375	GATA6_HUMAN.H11MO.0.A	RSAGATAAGATAA	1	-0.4175	0.4175	1	1	0.0278	1433.8	0.0294
376	PAX1_HUMAN.H11MO.0.D	YCGTCACGCTTGANTGV	1	-0.4144	0.4144	1	1	0.0278	1441.4	0.0296
377	PRGR_HUMAN.H11MO.1.A	RGAACAGAA	1	-0.4116	0.4116	1	2	0.0556	3020.9	0.062
378	MYC_HUMAN.H11MO.0.A	GCCACGTGCTY	1	-0.4113	0.4113	1	2	0.0556	3021.7	0.062
379	HXB13_HUMAN.H11MO.0.A	TTTTATDGGY	1	-0.4086	0.4086	1	1	0.0278	1456.7	0.0299
380	NR1D1_HUMAN.H11MO.1.D	AWAARTAGGTCARW	1	-0.4078	0.4078	1	1	0.0278	1458.1	0.0299
381	HXB2_HUMAN.H11MO.0.D	TAGAAYVTTCTAGAA	1	-0.4013	0.4013	1	1	0.0278	1475.4	0.0303
382	ZN586_HUMAN.H11MO.0.C	AGGCCTAGGAGGAAAAAATG	1	-0.4	0.4	1	2	0.0556	3063.4	0.0629
383	COT1_HUMAN.H11MO.0.C	GGGGKCARAGGTCAGGG	1	-0.3985	0.3985	1	3	0.0833	4585.1	0.0941
384	NR1H4_HUMAN.H11MO.0.B	GRGGTCAVTGACCBCGVGG	1	-0.3979	0.3979	1	2	0.0556	3071.8	0.0631
385	RARA_HUMAN.H11MO.0.A	GGRRGRTCARGAGKTCAAGG	1	-0.3971	0.3971	1	3	0.0833	4591.4	0.0943
386	HSF2_HUMAN.H11MO.0.A	VGAABRTTCTAGAA	1	-0.395	0.395	1	1	0.0278	1492.2	0.0306
387	HSF4_HUMAN.H11MO.0.D	TRGAAYRTTCTAGAA	1	-0.3946	0.3946	1	1	0.0278	1493.9	0.0307
388	AP2D_HUMAN.H11MO.0.D	CGCCCGVGGCSCGT	1	-0.3887	0.3887	1	5	0.1389	7573.3	0.1555
389	TWST1_HUMAN.H11MO.0.A	ACATCTGGTTTYMATTA	1	-0.3877	0.3877	1	1	0.0278	1512.5	0.031
390	KAISO_HUMAN.H11MO.1.A	TCTCGCGAGAR	1	-0.3859	0.3859	1	1	0.0278	1517.2	0.0311
391	SRBP1_HUMAN.H11MO.0.A	DGTSRGGTGAB	1	-0.3823	0.3823	1	3	0.0833	4659.9	0.0957
392	HNF1A_HUMAN.H11MO.0.C	RGTTAATGATTAACY	1	-0.3809	0.3809	1	1	0.0278	1531.7	0.0314
393	CREB5_HUMAN.H11MO.0.D	GATGACGTCAT	1	-0.3781	0.3781	1	1	0.0278	1539.7	0.0316
394	ELF1_HUMAN.H11MO.0.A	SAACCCGGAAGTGS	1	-0.3767	0.3767	1	2	0.0556	3153.1	0.0647
395	NKX31_HUMAN.H11MO.0.C	NTTAAGTGCTTD	1	-0.3749	0.3749	1	1	0.0278	1548.1	0.0318
396	MYB_HUMAN.H11MO.0.A	RGWGRCAGTTGR	1	-0.3715	0.3715	1	1	0.0278	1558.8	0.032
397	P5F1B_HUMAN.H11MO.0.D	WAATTTGCATATTCAT	1	-0.3708	0.3708	1	1	0.0278	1560.3	0.032
398	FUBP1_HUMAN.H11MO.0.D	TYGTNTTTTTTT	1	-0.3683	0.3683	1	3	0.0833	4726.9	0.097
399	SOX17_HUMAN.H11MO.0.C	SCCATTGTTYT	1	-0.3667	0.3667	1	1	0.0278	1572.3	0.0323
400	KLF8_HUMAN.H11MO.0.C	CAGGGGGTG	1	-0.3627	0.3627	1	2	0.0556	3210.8	0.0659
401	ESR2_HUMAN.H11MO.0.A	RGGTCACCCTGACCT	1	-0.36	0.36	1	2	0.0556	3221.8	0.0661
402	PAX8_HUMAN.H11MO.0.D	KTVAYTSRMGCRKR	1	-0.3587	0.3587	1	1	0.0278	1596.3	0.0328
403	HXD13_HUMAN.H11MO.0.D	TTTATTAGRGA	1	-0.3473	0.3473	1	2	0.0556	3275.2	0.0672
404	PTF1A_HUMAN.H11MO.1.B	RGCAGCTGG	1	-0.3446	0.3446	1	2	0.0556	3287.3	0.0675
405	ZN547_HUMAN.H11MO.0.C	TGCTAATGCWGCAGGCATRC	1	-0.3445	0.3445	1	1	0.0278	1640.3	0.0337
406	MESP1_HUMAN.H11MO.0.D	VCAGGTGKKBD	1	-0.3426	0.3426	1	3	0.0833	4855.8	0.0997
407	ZN394_HUMAN.H11MO.1.D	GAAWGGAAT	1	-0.342	0.342	1	1	0.0278	1648.6	0.0338
408	BRCA1_HUMAN.H11MO.0.D	KTTSKGTTG	1	-0.3417	0.3417	1	1	0.0278	1649.8	0.0339
409	MCR_HUMAN.H11MO.0.D	HAGDMCWGGTTGWDGTR	1	-0.3377	0.3377	1	1	0.0278	1662.8	0.0341
410	TBP_HUMAN.H11MO.0.A	CTATAAAARG	1	-0.3365	0.3365	1	1	0.0278	1666.6	0.0342
411	MEIS2_HUMAN.H11MO.0.B	TTGACAGSTGTCM	1	-0.3355	0.3355	1	1	0.0278	1669.9	0.0343
412	ZN418_HUMAN.H11MO.1.D	KGTTGCTTYTAG	1	-0.3292	0.3292	1	1	0.0278	1690.4	0.0347
413	MGAP_HUMAN.H11MO.0.D	AGGTGTGAAWTTTCAC	1	-0.3289	0.3289	1	1	0.0278	1691.9	0.0347
414	MEIS3_HUMAN.H11MO.0.D	DTTGACAGSTK	1	-0.328	0.328	1	1	0.0278	1694.8	0.0348
415	PO4F3_HUMAN.H11MO.0.D	TCATTAATTATTCAT	1	-0.3277	0.3277	1	1	0.0278	1695.3	0.0348
416	HNF4G_HUMAN.H11MO.0.B	VRGKBCAAAGTCCA	1	-0.3274	0.3274	1	1	0.0278	1697	0.0348
417	MAF_HUMAN.H11MO.1.B	TGCTGAST	1	-0.3274	0.3274	1	1	0.0278	1696.5	0.0348
418	ZF64A_HUMAN.H11MO.0.D	GGGGCCCGGGAAYCDG	1	-0.3248	0.3248	1	4	0.1111	6473.9	0.1329
419	MYCN_HUMAN.H11MO.0.A	GGCCACGTGGGS	1	-0.3231	0.3231	1	2	0.0556	3384.5	0.0695
420	TEF_HUMAN.H11MO.0.D	TGTTTATGTAAMTK	1	-0.3215	0.3215	1	1	0.0278	1716.2	0.0352
421	IRF4_HUMAN.H11MO.0.A	RAAAGAGGAASTGAAASY	1	-0.3184	0.3184	1	2	0.0556	3406.3	0.0699
422	NR4A2_HUMAN.H11MO.0.C	AAAGGTCAS	1	-0.3116	0.3116	1	1	0.0278	1751.5	0.036
423	DLX1_HUMAN.H11MO.0.D	WWAWTTATGCTAATTA	1	-0.3104	0.3104	1	1	0.0278	1755.5	0.036
424	ELF2_HUMAN.H11MO.0.C	RAVCCGGAAGTGR	1	-0.3102	0.3102	1	2	0.0556	3445.4	0.0707
425	SOX2_HUMAN.H11MO.0.A	TBCCTTTGTTYYB	1	-0.31	0.31	1	2	0.0556	3446.1	0.0707
426	HSF1_HUMAN.H11MO.0.A	TRGAANSTTCTAGAA	1	-0.309	0.309	1	1	0.0278	1760.3	0.0361
427	MEIS1_HUMAN.H11MO.1.B	GCTGACAGV	1	-0.3057	0.3057	1	2	0.0556	3467.4	0.0712
428	NFAC4_HUMAN.H11MO.0.C	AGGAAAAYTW	1	-0.3055	0.3055	1	1	0.0278	1773.5	0.0364
429	ETV4_HUMAN.H11MO.0.B	VRCAGGAAGKR	1	-0.3051	0.3051	1	2	0.0556	3470.5	0.0712
430	MYOD1_HUMAN.H11MO.0.A	GCAGCTGTYBCTGYC	1	-0.2973	0.2973	1	2	0.0556	3509.1	0.072
431	ZN335_HUMAN.H11MO.0.A	GGCTGTCCNBVGCGCTGCCTGW	1	-0.2967	0.2967	1	2	0.0556	3512.3	0.0721
432	FOXO6_HUMAN.H11MO.0.D	AWSWTGTTTACGT	1	-0.2958	0.2958	1	1	0.0278	1809.8	0.0372
433	SUH_HUMAN.H11MO.0.A	RGCGTGGGAAM	1	-0.2938	0.2938	1	2	0.0556	3527.6	0.0724
434	NR1H4_HUMAN.H11MO.1.B	AGGTCAGT	1	-0.2929	0.2929	1	1	0.0278	1820.9	0.0374
435	ZN423_HUMAN.H11MO.0.D	GGCACCCWAGGGTGC	1	-0.2924	0.2924	1	1	0.0278	1822.4	0.0374
436	HMX1_HUMAN.H11MO.0.D	DTTAATTGHTTTTTAAT	1	-0.2895	0.2895	1	1	0.0278	1833.8	0.0376
437	TEAD4_HUMAN.H11MO.0.A	RCATTCCWGGVAK	1	-0.2895	0.2895	1	1	0.0278	1833.9	0.0376
438	MYF6_HUMAN.H11MO.0.C	CASCTGC	1	-0.2885	0.2885	1	1	0.0278	1837.1	0.0377
439	GSC2_HUMAN.H11MO.0.D	RKCGGATTAGB	1	-0.288	0.288	1	1	0.0278	1839.4	0.0378
440	MAFB_HUMAN.H11MO.0.B	TGCTGASTCAG	1	-0.2836	0.2836	1	1	0.0278	1856.8	0.0381
441	ZN134_HUMAN.H11MO.0.C	GCCTSRHCTAATCAGKTGAAGG	1	-0.2821	0.2821	1	1	0.0278	1862	0.0382
442	HXC12_HUMAN.H11MO.0.D	DTTTTAYGACYT	1	-0.2814	0.2814	1	1	0.0278	1865.1	0.0383
443	ZN680_HUMAN.H11MO.0.C	CAYGTCCAAGAAGAATGAGG	1	-0.2767	0.2767	1	1	0.0278	1884.5	0.0387
444	AP2B_HUMAN.H11MO.0.B	GCCCGVGGGC	1	-0.2747	0.2747	1	2	0.0556	3628.4	0.0745
445	THB_HUMAN.H11MO.1.D	SGTCAGGTCA	1	-0.2736	0.2736	1	2	0.0556	3635	0.0746
446	SOX10_HUMAN.H11MO.1.A	BBCCTTTGTTYYC	1	-0.2717	0.2717	1	2	0.0556	3645.5	0.0748
447	ZN260_HUMAN.H11MO.0.C	TTTWTATGGCTGCATAGTATTCCA	1	-0.2702	0.2702	1	1	0.0278	1911.7	0.0392
448	BHE23_HUMAN.H11MO.0.D	RGCATATGGTKK	1	-0.2685	0.2685	1	1	0.0278	1918.4	0.0394
449	INSM1_HUMAN.H11MO.0.C	TGTCAGGGGGCA	1	-0.2657	0.2657	1	1	0.0278	1930.7	0.0396
450	HESX1_HUMAN.H11MO.0.D	ABSYGGCWCGTRRCMT	1	-0.264	0.264	1	1	0.0278	1937.7	0.0398
451	BRAC_HUMAN.H11MO.0.A	TTVRCAGSDARGTGTGAADT	1	-0.2624	0.2624	1	1	0.0278	1944.5	0.0399
452	E4F1_HUMAN.H11MO.0.D	CGTKACGTC	1	-0.261	0.261	1	1	0.0278	1950.9	0.0401
453	FIGLA_HUMAN.H11MO.0.D	KWMCAGGTGKT	1	-0.2605	0.2605	1	2	0.0556	3708.1	0.0761
454	ETV2_HUMAN.H11MO.0.B	RRARACAGGAARTRGS	1	-0.2525	0.2525	1	2	0.0556	3755.7	0.0771
455	ELF5_HUMAN.H11MO.0.A	GGAASSAGGAAGTGR	1	-0.2507	0.2507	1	2	0.0556	3766.7	0.0773
456	HINFP_HUMAN.H11MO.0.C	RMSYTAGCGGACGTTV	1	-0.2481	0.2481	1	1	0.0278	2008.5	0.0412
457	RARA_HUMAN.H11MO.2.A	AGGTCANSRRGAGGTCA	1	-0.2479	0.2479	1	1	0.0278	2009.2	0.0412
458	FOXB1_HUMAN.H11MO.0.D	GTMAATATTTACATAAS	1	-0.247	0.247	1	1	0.0278	2013.8	0.0413
459	TFE2_HUMAN.H11MO.0.A	CACAGCTGCAG	1	-0.2469	0.2469	1	2	0.0556	3789.5	0.0778
460	ZFX_HUMAN.H11MO.0.A	SCAGGCCBCG	1	-0.2447	0.2447	1	2	0.0556	3802.1	0.0781
461	HXC6_HUMAN.H11MO.0.D	ATGATTTATTACTTT	1	-0.244	0.244	1	1	0.0278	2027.6	0.0416
462	P53_HUMAN.H11MO.0.A	RGRCATGYCCAGACATGYCC	1	-0.2438	0.2438	1	1	0.0278	2028.6	0.0416
463	ZN490_HUMAN.H11MO.0.C	TGRGTCTCTTGWAGRCAGCATAYC	1	-0.2423	0.2423	1	1	0.0278	2035.8	0.0418
464	RARG_HUMAN.H11MO.1.B	VAGGTCAG	1	-0.2405	0.2405	1	2	0.0556	3828.4	0.0786
465	IRF9_HUMAN.H11MO.0.C	GAAAGCGAAACT	1	-0.2346	0.2346	1	1	0.0278	2072.5	0.0425
466	ZN770_HUMAN.H11MO.1.C	GGGAGGCTGAG	1	-0.2337	0.2337	1	6	0.1667	10165.7	0.2087
467	SPZ1_HUMAN.H11MO.0.D	CGGCTGTWACCBYGGG	1	-0.233	0.233	1	1	0.0278	2080	0.0427
468	LMX1B_HUMAN.H11MO.0.D	TAATTAAYTRMYTWWWTT	1	-0.2326	0.2326	1	1	0.0278	2082.8	0.0428
469	KLF9_HUMAN.H11MO.0.C	GGAGGGGGCGTGGCC	1	-0.232	0.232	1	3	0.0833	5541.9	0.1138
470	MAFF_HUMAN.H11MO.1.B	TGCTGAGTC	1	-0.2306	0.2306	1	1	0.0278	2092.9	0.043
471	Z354A_HUMAN.H11MO.0.C	ATTTAGTCCATTTACATTTAATGT	1	-0.2293	0.2293	1	2	0.0556	3900.1	0.0801
472	TBR1_HUMAN.H11MO.0.D	AAAGGTGTGAAAW	1	-0.2252	0.2252	1	1	0.0278	2119.8	0.0435
473	SOX3_HUMAN.H11MO.0.B	BCCTTTGTBYB	1	-0.2241	0.2241	1	1	0.0278	2125.2	0.0436
474	COE1_HUMAN.H11MO.0.A	ARGTCCCCAGGGACH	1	-0.2229	0.2229	1	1	0.0278	2132	0.0438
475	SNAI1_HUMAN.H11MO.0.C	CCAGGTGG	1	-0.2218	0.2218	1	2	0.0556	3950.3	0.0811
476	PLAL1_HUMAN.H11MO.0.D	CGGGGGGCCC	1	-0.2208	0.2208	1	1	0.0278	2142.2	0.044
477	EOMES_HUMAN.H11MO.0.D	AGGAGGTGWKAA	1	-0.2195	0.2195	1	1	0.0278	2149.4	0.0441
478	KLF13_HUMAN.H11MO.0.D	DRGKGGGCGTG	1	-0.2175	0.2175	1	2	0.0556	3979.8	0.0817
479	NR4A3_HUMAN.H11MO.0.D	CAAAGGTCAS	1	-0.214	0.214	1	1	0.0278	2178.5	0.0447
480	ELK3_HUMAN.H11MO.0.D	VMCHGGAAGTSC	1	-0.2104	0.2104	1	1	0.0278	2198.4	0.0451
481	RFX1_HUMAN.H11MO.0.B	SCSSCSGTTGCCAKGGCRACGG	1	-0.2022	0.2022	1	2	0.0556	4089.8	0.084
482	RFX5_HUMAN.H11MO.1.A	CTGTTGCTAGG	1	-0.2019	0.2019	1	1	0.0278	2246.9	0.0461
483	RUNX1_HUMAN.H11MO.0.A	KYTGTGGTTTB	1	-0.1996	0.1996	1	1	0.0278	2259.3	0.0464
484	KAISO_HUMAN.H11MO.0.A	SARRTCTCGCGAGAV	1	-0.1947	0.1947	1	1	0.0278	2288.6	0.047
485	FOXL1_HUMAN.H11MO.0.D	TGTTTGTTTRTTTAYWTTT	1	-0.1946	0.1946	1	3	0.0833	5845	0.12
486	SMCA5_HUMAN.H11MO.0.C	GAATBGAATGGAATC	1	-0.1936	0.1936	1	1	0.0278	2295.1	0.0471
487	ITF2_HUMAN.H11MO.0.C	DGCAGCTGKG	1	-0.1914	0.1914	1	2	0.0556	4171.3	0.0856
488	RFX2_HUMAN.H11MO.0.A	CKGTTGCCATGGCAACVG	1	-0.1913	0.1913	1	1	0.0278	2309.9	0.0474
489	Z324A_HUMAN.H11MO.0.C	KMTCAAACCATCCTTKGCTGSCA	1	-0.1901	0.1901	1	2	0.0556	4181.7	0.0858
490	FOXG1_HUMAN.H11MO.0.D	WTTGTTTATDTWTDTTT	1	-0.184	0.184	1	4	0.1111	7569.9	0.1554
491	MAFG_HUMAN.H11MO.1.A	TGCTGAGT	1	-0.1828	0.1828	1	1	0.0278	2362.8	0.0485
492	MEF2B_HUMAN.H11MO.0.A	GTTKCTATTTTTRG	1	-0.1795	0.1795	1	2	0.0556	4267.3	0.0876
493	ELK4_HUMAN.H11MO.0.A	GRCCGGAAGTGG	1	-0.1765	0.1765	1	1	0.0278	2403.5	0.0493
494	ZN816_HUMAN.H11MO.1.C	AAKGGGGACATGHA	1	-0.1724	0.1724	1	1	0.0278	2432	0.0499
495	MNX1_HUMAN.H11MO.0.D	CKATTTDMWTHACYCTTHW	1	-0.1719	0.1719	1	1	0.0278	2434.7	0.05
496	HIC2_HUMAN.H11MO.0.D	HCRTGCCAGVN	1	-0.1683	0.1683	1	1	0.0278	2459.9	0.0505
497	NGN2_HUMAN.H11MO.0.D	GSARCAGATGGY	1	-0.1661	0.1661	1	1	0.0278	2475.1	0.0508
498	HES1_HUMAN.H11MO.0.D	VMGMCACGMGMCM	1	-0.1634	0.1634	1	2	0.0556	4407.8	0.0905
499	GLI2_HUMAN.H11MO.0.D	GTGGGTGGTCY	1	-0.1587	0.1587	1	1	0.0278	2529.2	0.0519
500	FOXM1_HUMAN.H11MO.0.A	TGTTTGCTTTGB	1	-0.1577	0.1577	1	1	0.0278	2536.2	0.0521
501	ZN394_HUMAN.H11MO.0.C	NRAATGGAATNGAAWGGAAK	1	-0.1576	0.1576	1	2	0.0556	4461.7	0.0916
502	ZN263_HUMAN.H11MO.0.A	GGGAGGAGGRRGRGGRGGRG	1	-0.1561	0.1561	1	5	0.1389	9469.3	0.1944
503	FOXP1_HUMAN.H11MO.0.A	TBTGTTTAY	1	-0.1553	0.1553	1	1	0.0278	2554.9	0.0525
504	GLI3_HUMAN.H11MO.0.B	BTGGGTGGTCY	1	-0.1544	0.1544	1	1	0.0278	2561.4	0.0526
505	ANDR_HUMAN.H11MO.0.A	TGTTCTTTTTTGTTTRCT	1	-0.1512	0.1512	1	2	0.0556	4523.4	0.0929
506	NKX25_HUMAN.H11MO.0.B	KGRAGAGG	1	-0.1507	0.1507	1	1	0.0278	2590.8	0.0532
507	EHF_HUMAN.H11MO.0.B	RAACCAGGAAGTRGS	1	-0.1504	0.1504	1	1	0.0278	2592.6	0.0532
508	CXXC1_HUMAN.H11MO.0.D	CGTTGKC	1	-0.1447	0.1447	1	1	0.0278	2638.1	0.0542
509	OLIG2_HUMAN.H11MO.0.B	CCAKCTGYTTYCYTBCTB	1	-0.1378	0.1378	1	1	0.0278	2696.8	0.0554
510	NRF1_HUMAN.H11MO.0.A	CWCTGCGCATGCGCRRG	1	-0.1377	0.1377	1	1	0.0278	2697.1	0.0554
511	PAX5_HUMAN.H11MO.0.A	GCSTGGGCARCVGAGCGTGAC	1	-0.1373	0.1373	1	5	0.1389	9719	0.1995
512	ZIC4_HUMAN.H11MO.0.D	KCRCAGCGGGGGGTC	1	-0.133	0.133	1	1	0.0278	2739.3	0.0562
513	ETV5_HUMAN.H11MO.0.C	RRGSAGGAAGTGRR	1	-0.1326	0.1326	1	2	0.0556	4718.1	0.0969
514	HIF1A_HUMAN.H11MO.0.C	GKACGTGC	1	-0.1288	0.1288	1	1	0.0278	2777.3	0.057
515	ZN563_HUMAN.H11MO.0.C	GGGNTCMTBDCHGGCAGCTGY	1	-0.1287	0.1287	1	1	0.0278	2778.8	0.057
516	KLF14_HUMAN.H11MO.0.D	DRGGGGGCGTGGC	1	-0.1282	0.1282	1	2	0.0556	4767.8	0.0979
517	ZBT7B_HUMAN.H11MO.0.D	SSCSGTTGCCATGGMRACSGS	1	-0.124	0.124	1	1	0.0278	2822.3	0.0579
518	ESR1_HUMAN.H11MO.0.A	AGGTCASCSTGACCT	1	-0.1235	0.1235	1	1	0.0278	2827.4	0.058
519	ETS2_HUMAN.H11MO.0.B	GRVRGGAARMRGA	1	-0.1211	0.1211	1	2	0.0556	4852.1	0.0996
520	RARA_HUMAN.H11MO.1.A	VAGGTCAGRG	1	-0.115	0.115	1	2	0.0556	4928.8	0.1012
521	FOXD3_HUMAN.H11MO.0.D	KKTGTTTNCTTWGSH	1	-0.1121	0.1121	1	1	0.0278	2943.3	0.0604
522	ZN143_HUMAN.H11MO.0.A	KGCMTKCTGGGARTTGTAGTYY	1	-0.1091	0.1091	1	1	0.0278	2976.1	0.0611
523	BHA15_HUMAN.H11MO.0.B	GCAGCAGCTGG	1	-0.1082	0.1082	1	1	0.0278	2986.6	0.0613
524	BHE41_HUMAN.H11MO.0.D	WSVRKSYCACGTGCWGARGV	1	-0.1081	0.1081	1	1	0.0278	2987.9	0.0613
525	PRDM6_HUMAN.H11MO.0.C	AARARGAAAAAAA	1	-0.1073	0.1073	1	2	0.0556	5029.8	0.1033
526	ZBT14_HUMAN.H11MO.0.C	GGAGCGCGC	1	-0.1067	0.1067	1	1	0.0278	3003.3	0.0617
527	ZKSC1_HUMAN.H11MO.0.B	TGARSACCTACTGTGTGCH	1	-0.1035	0.1035	1	1	0.0278	3039.9	0.0624
528	BC11A_HUMAN.H11MO.0.A	RAAAGAGGAAGTGARAR	1	-0.102	0.102	1	2	0.0556	5104.5	0.1048
529	ZN708_HUMAN.H11MO.1.D	AGGYACAGC	1	-0.1018	0.1018	1	1	0.0278	3060.5	0.0628
530	ZN816_HUMAN.H11MO.0.C	AAARAAGGGGGACATGCAGGG	1	-0.1015	0.1015	1	1	0.0278	3064	0.0629
531	HEN1_HUMAN.H11MO.0.C	BGGGGMKCAGCTGCGTCCYY	1	-0.09917	0.09917	1	1	0.0278	3091.8	0.0635
532	ZN784_HUMAN.H11MO.0.D	RMGGTAGGTAS	1	-0.09451	0.09451	1	1	0.0278	3149.8	0.0647
533	ARI3A_HUMAN.H11MO.0.D	RATTAAWYRRWATCAAAWTAAA	1	-0.09296	0.09296	1	1	0.0278	3169.1	0.0651
534	COT2_HUMAN.H11MO.0.A	CAAAGGTCARRGD	1	-0.08758	0.08758	1	1	0.0278	3241.3	0.0665
535	RFX1_HUMAN.H11MO.1.B	BGTTGCCAKGG	1	-0.0848	0.0848	1	1	0.0278	3280.5	0.0673
536	FOXF1_HUMAN.H11MO.0.D	WTGTTTATTTW	1	-0.08259	0.08259	1	1	0.0278	3312.7	0.068
537	ZN524_HUMAN.H11MO.0.D	GGGTDCRAGGGTTCGAGK	1	-0.08184	0.08184	1	1	0.0278	3323.5	0.0682
538	EPAS1_HUMAN.H11MO.0.B	GTACGTGMC	1	-0.0799	0.0799	1	1	0.0278	3352.1	0.0688
539	SPIB_HUMAN.H11MO.0.A	ARAAAGAGGAAGTGARA	1	-0.0799	0.0799	1	1	0.0278	3353	0.0688
540	GABPA_HUMAN.H11MO.0.A	GVVRCCGGAAGTGV	1	-0.07363	0.07363	1	1	0.0278	3451.7	0.0709
541	MAX_HUMAN.H11MO.0.A	VRGCACGTGG	1	-0.06955	0.06955	1	1	0.0278	3520.7	0.0723
542	MLX_HUMAN.H11MO.0.D	YGATCACGTGN	1	-0.06828	0.06828	1	5	0.1389	11017.2	0.2262
543	THAP1_HUMAN.H11MO.0.C	SGCCGCCATCTTGGCTBCGGGC	1	-0.06437	0.06437	1	2	0.0556	5771.8	0.1185
544	RARG_HUMAN.H11MO.2.D	GGRGKTCAVCNAVAGGTCAV	1	-0.06342	0.06342	1	1	0.0278	3632.7	0.0746
545	PTF1A_HUMAN.H11MO.0.B	SCAGCTGCYBYYTYYCCC	1	-0.06212	0.06212	1	1	0.0278	3657.8	0.0751
546	ETS1_HUMAN.H11MO.0.A	RGRCAGGAAGTGG	1	-0.05981	0.05981	1	1	0.0278	3703.6	0.076
547	COT2_HUMAN.H11MO.1.A	RGGGYCARAGGTCAGRG	1	-0.0584	0.0584	1	1	0.0278	3732.9	0.0766
548	ZFP82_HUMAN.H11MO.0.C	TTCCAKTTCACTAATTYTCTCTTC	1	-0.05178	0.05178	1	1	0.0278	3879	0.0796
549	SMAD4_HUMAN.H11MO.0.B	CTGTCTGKCACCT	1	-0.04694	0.04694	1	1	0.0278	3997	0.0821
550	COT1_HUMAN.H11MO.1.C	KCAGAGGTCAGRG	1	-0.03961	0.03961	1	1	0.0278	4203	0.0863
551	TBX2_HUMAN.H11MO.0.D	TGCMAWCABAGGTGTGARAHGCSMC	1	-0.03383	0.03383	1	1	0.0278	4394.2	0.0902
552	FOXJ3_HUMAN.H11MO.0.A	TTGTTTATKTTTW	1	-0.02991	0.02991	1	1	0.0278	4543	0.0933
553	GLI1_HUMAN.H11MO.0.D	YSTGGGTGGTCY	1	-0.02788	0.02788	1	1	0.0278	4628.8	0.095
554	SMAD2_HUMAN.H11MO.0.A	TGTCTGBCACCT	1	-0.02305	0.02305	1	1	0.0278	4857.6	0.0997
555	HTF4_HUMAN.H11MO.0.A	DGCAGCTGTG	1	-0.02129	0.02129	1	1	0.0278	4953.2	0.1017
556	FOXJ3_HUMAN.H11MO.1.B	TTKTTWTTGTTTA	1	-0.02087	0.02087	1	1	0.0278	4977.5	0.1022
557	AIRE_HUMAN.H11MO.0.C	MTTGGTWWWAWTGGTTWM	1	0	0	1	0	0	1183.8	0.0243
558	ALX1_HUMAN.H11MO.0.B	RTAATTRVATTA	1	0	0	1	0	0	1146.8	0.0235
559	ALX4_HUMAN.H11MO.0.D	YTAATTAAATTA	1	0	0	1	0	0	1271.8	0.0261
560	ARX_HUMAN.H11MO.0.D	YTAATTTAATTAR	1	0	0	1	0	0	987.6	0.0203
561	ATF4_HUMAN.H11MO.0.A	RGATGATGCAAT	1	0	0	1	0	0	1236.7	0.0254
562	ATOH1_HUMAN.H11MO.0.B	AGCAGATGG	1	0	0	1	0	0	2373.3	0.0487
563	BARH1_HUMAN.H11MO.0.D	TAAWYGSTSHTAA	1	0	0	1	0	0	1188.9	0.0244
564	BARH2_HUMAN.H11MO.0.D	GYTAAWYGNTSYTWWWWG	1	0	0	1	0	0	1217.9	0.025
565	BARX1_HUMAN.H11MO.0.D	BTAATKGTTTYT	1	0	0	1	0	0	1519.5	0.0312
566	BARX2_HUMAN.H11MO.0.D	TYRTTAATKR	1	0	0	1	0	0	1032.5	0.0212
567	BCL6B_HUMAN.H11MO.0.D	HTGCTTTCKAG	1	0	0	1	0	0	1620.2	0.0333
568	BCL6_HUMAN.H11MO.0.A	YKCTTTCYAGGAA	1	0	0	1	0	0	1654	0.034
569	BMAL1_HUMAN.H11MO.0.A	KCCACGTGACY	1	0	0	1	0	0	3417.2	0.0702
570	BRAC_HUMAN.H11MO.1.B	AGGTGTGAAAD	1	0	0	1	0	0	2378.5	0.0488
571	BSH_HUMAN.H11MO.0.D	TAATKRGTTAATKG	1	0	0	1	0	0	1193.4	0.0245
572	CDC5L_HUMAN.H11MO.0.D	GKGATTTAACATAAT	1	0	0	1	0	0	1431.2	0.0294
573	CEBPG_HUMAN.H11MO.0.B	ATTGCATCAKMY	1	0	0	1	0	0	1395.9	0.0287
574	CEBPZ_HUMAN.H11MO.0.D	DCTGATTGGCT	1	0	0	1	0	0	1218.9	0.025
575	CENPB_HUMAN.H11MO.0.D	TTCGTWSBAHGCGGGWW	1	0	0	1	0	0	1254	0.0257
576	CRX_HUMAN.H11MO.0.B	TAAGAGGATTAGV	1	0	0	1	0	0	1165.2	0.0239
577	CUX2_HUMAN.H11MO.0.D	AAATCAATRAA	1	0	0	1	0	0	1139.1	0.0234
578	DDIT3_HUMAN.H11MO.0.D	MTGATGMAAT	1	0	0	1	0	0	1404.3	0.0288
579	DLX3_HUMAN.H11MO.0.C	GMTAATTACW	1	0	0	1	0	0	1013.1	0.0208
580	DLX4_HUMAN.H11MO.0.D	TAATTACVBHWAWTTW	1	0	0	1	0	0	1421.7	0.0292
581	DLX5_HUMAN.H11MO.0.D	TAATTAYAGGK	1	0	0	1	0	0	1484	0.0305
582	DLX6_HUMAN.H11MO.0.D	WWWWWDNVNTAATTA	1	0	0	1	0	0	1431	0.0294
583	DPRX_HUMAN.H11MO.0.D	VCGGATTADCS	1	0	0	1	0	0	850	0.0174
584	DRGX_HUMAN.H11MO.0.D	TAATTTAATTA	1	0	0	1	0	0	1168.3	0.024
585	E2F8_HUMAN.H11MO.0.D	TTTGGMGGGAAW	1	0	0	1	0	0	1694.5	0.0348
586	EGR3_HUMAN.H11MO.0.D	WGAGTGGGYGT	1	0	0	1	0	0	3457.8	0.071
587	EMX2_HUMAN.H11MO.0.D	TAATTAGYTAAW	1	0	0	1	0	0	998.3	0.0205
588	ESX1_HUMAN.H11MO.0.D	GYTAATTAGCNWWWWTW	1	0	0	1	0	0	1110.3	0.0228
589	ETV7_HUMAN.H11MO.0.D	SAGGAAG	1	0	0	1	0	0	0	0
590	EVI1_HUMAN.H11MO.0.B	AAGAYAAGATAADAKA	1	0	0	1	0	0	1724.9	0.0354
591	EVX1_HUMAN.H11MO.0.D	TGATTTATGGCYT	1	0	0	1	0	0	1248.1	0.0256
592	FEZF1_HUMAN.H11MO.0.C	RCTGCYCTTTTY	1	0	0	1	0	0	2105.8	0.0432
593	FOXC2_HUMAN.H11MO.0.D	GTTTGTTTTGYCAGA	1	0	0	1	0	0	2472.5	0.0508
594	FOXD1_HUMAN.H11MO.0.D	CWWTGTTTACHTAAG	1	0	0	1	0	0	1643.4	0.0337
595	FOXD2_HUMAN.H11MO.0.D	TAWGTAAATRTTWWTTTAA	1	0	0	1	0	0	2398.7	0.0492
596	FOXO1_HUMAN.H11MO.0.A	KBCCTGTTTWCH	1	0	0	1	0	0	2533.2	0.052
597	FOXO3_HUMAN.H11MO.0.B	SYTGTTTACH	1	0	0	1	0	0	1833.7	0.0376
598	FOXP3_HUMAN.H11MO.0.D	AATKTGWTT	1	0	0	1	0	0	1350.7	0.0277
599	GATA5_HUMAN.H11MO.0.D	TVANAGATAACTYRRMK	1	0	0	1	0	0	1206.7	0.0248
600	GBX1_HUMAN.H11MO.0.D	YTAATTAGYNHWWWWTW	1	0	0	1	0	0	1198.2	0.0246
601	GBX2_HUMAN.H11MO.0.D	YTAATTASYCHWWAWTT	1	0	0	1	0	0	1239.2	0.0254
602	GFI1B_HUMAN.H11MO.0.A	GCTGWGATTT	1	0	0	1	0	0	2275.5	0.0467
603	GFI1_HUMAN.H11MO.0.C	GCWGTGATTT	1	0	0	1	0	0	2142.3	0.044
604	GMEB2_HUMAN.H11MO.0.D	NBTTACGTAAN	1	0	0	1	0	0	1755.5	0.036
605	GRHL1_HUMAN.H11MO.0.D	AACCWGTTTTDC	1	0	0	1	0	0	1791.3	0.0368
606	GRHL2_HUMAN.H11MO.0.A	AACCKGTTTGDC	1	0	0	1	0	0	2485.7	0.051
607	GSC_HUMAN.H11MO.0.D	ADSGGATTARB	1	0	0	1	0	0	974.6	0.02
608	GSX1_HUMAN.H11MO.0.D	TAATTAGNDWTTAAT	1	0	0	1	0	0	1332.9	0.0274
609	GSX2_HUMAN.H11MO.0.D	YTAATTAGHWTTTAAT	1	0	0	1	0	0	1473.3	0.0302
610	HAND1_HUMAN.H11MO.0.D	GGGYCTGGYTTNTSTCA	1	0	0	1	0	0	2488.2	0.0511
611	HBP1_HUMAN.H11MO.0.D	AYYCATTGA	1	0	0	1	0	0	806.3	0.0166
612	HIC1_HUMAN.H11MO.0.C	GGGTTGCCC	1	0	0	1	0	0	2585.9	0.0531
613	HLTF_HUMAN.H11MO.0.D	KANGGCTGSAAM	1	0	0	1	0	0	1504.6	0.0309
614	HMBX1_HUMAN.H11MO.0.D	RGCTAGTYA	1	0	0	1	0	0	1257.5	0.0258
615	HME1_HUMAN.H11MO.0.D	VCTAATTRSCCAWTWAW	1	0	0	1	0	0	1078.7	0.0221
616	HME2_HUMAN.H11MO.0.D	NVTAATTAGBG	1	0	0	1	0	0	1012.7	0.0208
617	HMGA1_HUMAN.H11MO.0.D	DTATTTT	1	0	0	1	0	0	0	0
618	HMGA2_HUMAN.H11MO.0.D	AATAWYSGSSAATAT	1	0	0	1	0	0	995.5	0.0204
619	HMX2_HUMAN.H11MO.0.D	DTTAATTGBTT	1	0	0	1	0	0	1038.4	0.0213
620	HMX3_HUMAN.H11MO.0.D	NNTTAATTGST	1	0	0	1	0	0	846.6	0.0174
621	HNF4A_HUMAN.H11MO.0.A	RRGKBCAAAGTCCA	1	0	0	1	0	0	1594.2	0.0327
622	HNF6_HUMAN.H11MO.0.B	TTTATTGATTK	1	0	0	1	0	0	926.9	0.019
623	HOMEZ_HUMAN.H11MO.0.D	WWAAATCGTTTTTTW	1	0	0	1	0	0	1237.3	0.0254
624	HSFY1_HUMAN.H11MO.0.D	ATTCGAACGWWT	1	0	0	1	0	0	1012.4	0.0208
625	HXA10_HUMAN.H11MO.0.C	KATRATTTATGW	1	0	0	1	0	0	1447.9	0.0297
626	HXA1_HUMAN.H11MO.0.C	TTGATGGATG	1	0	0	1	0	0	989.8	0.0203
627	HXA2_HUMAN.H11MO.0.D	NGTAATTARBR	1	0	0	1	0	0	1154.1	0.0237
628	HXB1_HUMAN.H11MO.0.D	TGATGGATGG	1	0	0	1	0	0	816.5	0.0168
629	HXB3_HUMAN.H11MO.0.D	YTAATTASTTTTTA	1	0	0	1	0	0	1282.9	0.0263
630	HXB6_HUMAN.H11MO.0.D	AWTGATTKATGMA	1	0	0	1	0	0	886.8	0.0182
631	HXC10_HUMAN.H11MO.0.D	TWWWWAANNTTTTTATKAC	1	0	0	1	0	0	3708.1	0.0761
632	HXC11_HUMAN.H11MO.0.D	DTTTTACGACY	1	0	0	1	0	0	1345.9	0.0276
633	HXD11_HUMAN.H11MO.0.D	DTTTTATKAHH	1	0	0	1	0	0	2106.9	0.0433
634	HXD12_HUMAN.H11MO.0.D	DDTTTTAHKRB	1	0	0	1	0	0	1956.7	0.0402
635	HXD3_HUMAN.H11MO.0.D	NGTTAATTAGG	1	0	0	1	0	0	909.2	0.0187
636	HXD4_HUMAN.H11MO.0.D	TTAATTGW	1	0	0	1	0	0	733.8	0.0151
637	HXD8_HUMAN.H11MO.0.D	TAATTTGCATN	1	0	0	1	0	0	1117.5	0.0229
638	HXD9_HUMAN.H11MO.0.D	ARWTTNATKD	1	0	0	1	0	0	615.6	0.0126
639	IKZF1_HUMAN.H11MO.0.C	YTGGGAGR	1	0	0	1	0	0	5410.2	0.1111
640	IRX3_HUMAN.H11MO.0.D	WTWCATGTWAT	1	0	0	1	0	0	1586.1	0.0326
641	ISL1_HUMAN.H11MO.0.A	SCTAATGGV	1	0	0	1	0	0	920.7	0.0189
642	ISX_HUMAN.H11MO.0.D	YTAATTRGHTWAWWWW	1	0	0	1	0	0	1131.8	0.0232
643	LEF1_HUMAN.H11MO.0.A	BCCTTTSWWNTBYH	1	0	0	1	0	0	2399	0.0492
644	LHX3_HUMAN.H11MO.0.C	AAAATTAATTARY	1	0	0	1	0	0	1262.3	0.0259
645	LHX4_HUMAN.H11MO.0.D	WHRTTAATTAN	1	0	0	1	0	0	874.1	0.0179
646	LHX6_HUMAN.H11MO.0.D	NBCTGATTRS	1	0	0	1	0	0	1057.1	0.0217
647	LHX8_HUMAN.H11MO.0.D	CRCTAATTRCAATTAATT	1	0	0	1	0	0	855.5	0.0176
648	LHX9_HUMAN.H11MO.0.D	CTAATTAGYNHWWWWWWD	1	0	0	1	0	0	1250	0.0257
649	LMX1A_HUMAN.H11MO.0.D	TAATTAATTWTKTWATTWW	1	0	0	1	0	0	2558.1	0.0525
650	LYL1_HUMAN.H11MO.0.A	CCAGCTGTTTCCTS	1	0	0	1	0	0	3299.7	0.0677
651	MAFA_HUMAN.H11MO.0.D	STGCTGACBMYGCAGCHTYCV	1	0	0	1	0	0	2925.8	0.0601
652	MEIS1_HUMAN.H11MO.0.A	ATGATTTATGRB	1	0	0	1	0	0	1059.2	0.0217
653	MEOX1_HUMAN.H11MO.0.D	GGTAATTAGSGTHAWW	1	0	0	1	0	0	1134.4	0.0233
654	MEOX2_HUMAN.H11MO.0.D	TTAATTAYBWT	1	0	0	1	0	0	1237.5	0.0254
655	MSX1_HUMAN.H11MO.0.D	TAATTGGTTTTTAATTGS	1	0	0	1	0	0	1324.6	0.0272
656	MSX2_HUMAN.H11MO.0.D	TAATTDT	1	0	0	1	0	0	0	0
657	MYBA_HUMAN.H11MO.0.D	RGTGGCRGTTGSVGV	1	0	0	1	0	0	2029.9	0.0417
658	MYNN_HUMAN.H11MO.0.D	RGACTTTTATTTTGAAA	1	0	0	1	0	0	1309.6	0.0269
659	NANOG_HUMAN.H11MO.1.B	VAGCCATCAAV	1	0	0	1	0	0	1206.2	0.0248
660	NDF1_HUMAN.H11MO.0.A	RACAGATGGY	1	0	0	1	0	0	2292.9	0.0471
661	NDF2_HUMAN.H11MO.0.B	RRCAGATGG	1	0	0	1	0	0	2610.6	0.0536
662	NF2L1_HUMAN.H11MO.0.C	AGTCATN	1	0	0	1	0	0	0	0
663	NFAC1_HUMAN.H11MO.0.B	AWGGAAAAAVWGAMA	1	0	0	1	0	0	3788.5	0.0778
664	NFAC1_HUMAN.H11MO.1.B	AATGGAAAAW	1	0	0	1	0	0	1769.4	0.0363
665	NFAC3_HUMAN.H11MO.0.B	TGGAAAAMT	1	0	0	1	0	0	1490.1	0.0306
666	NFIA_HUMAN.H11MO.0.C	TTGGCANGNTGCCAR	1	0	0	1	0	0	1759.4	0.0361
667	NFIA_HUMAN.H11MO.1.D	MTTGGCA	1	0	0	1	0	0	0	0
668	NFIC_HUMAN.H11MO.1.A	TCTTGGCAS	1	0	0	1	0	0	2191.9	0.045
669	NFKB1_HUMAN.H11MO.0.A	AGGGAAAK	1	0	0	1	0	0	2031.4	0.0417
670	NFYA_HUMAN.H11MO.0.A	BYARCCAATCAGAR	1	0	0	1	0	0	1087.8	0.0223
671	NFYB_HUMAN.H11MO.0.A	CAGCCAATCAGAR	1	0	0	1	0	0	1072	0.022
672	NFYC_HUMAN.H11MO.0.A	BYRGCCAATCAGAR	1	0	0	1	0	0	1084.2	0.0223
673	NKX28_HUMAN.H11MO.0.C	TTCAAGGAC	1	0	0	1	0	0	830.8	0.0171
674	NKX32_HUMAN.H11MO.0.C	TTAAGTGBTT	1	0	0	1	0	0	1403.3	0.0288
675	NKX61_HUMAN.H11MO.0.B	GATTAATGRSHWWTTAATK	1	0	0	1	0	0	1321.6	0.0271
676	NKX61_HUMAN.H11MO.1.B	WAATGRV	1	0	0	1	0	0	0	0
677	NOBOX_HUMAN.H11MO.0.C	HTAATTGST	1	0	0	1	0	0	781.9	0.0161
678	NR1H2_HUMAN.H11MO.0.D	TAAAGGTCAAAGGTCAACG	1	0	0	1	0	0	1275.4	0.0262
679	NR4A1_HUMAN.H11MO.0.A	AAAGGTCAV	1	0	0	1	0	0	1672.1	0.0343
680	OLIG2_HUMAN.H11MO.1.B	CCAKCTGYTT	1	0	0	1	0	0	2188.6	0.0449
681	OLIG3_HUMAN.H11MO.0.D	ACCATATGTTY	1	0	0	1	0	0	1186.6	0.0244
682	ONEC3_HUMAN.H11MO.0.D	TATYGATTTTTT	1	0	0	1	0	0	1625.8	0.0334
683	OTX1_HUMAN.H11MO.0.D	AGGATTAV	1	0	0	1	0	0	1510.5	0.031
684	OVOL1_HUMAN.H11MO.0.C	TGTAACTGT	1	0	0	1	0	0	1814.1	0.0372
685	OZF_HUMAN.H11MO.0.C	TTTTCATGGCTGMATAGTATTCCA	1	0	0	1	0	0	1642.8	0.0337
686	P63_HUMAN.H11MO.0.A	RRCAWGYCCAGRCATGYCY	1	0	0	1	0	0	2073.1	0.0426
687	P73_HUMAN.H11MO.0.A	RRRCATGYCCAGACATGYC	1	0	0	1	0	0	2148.3	0.0441
688	PAX3_HUMAN.H11MO.0.D	GWTAATCGATTAW	1	0	0	1	0	0	914.3	0.0188
689	PAX7_HUMAN.H11MO.0.D	TAATTGATTAW	1	0	0	1	0	0	805.7	0.0165
690	PBX1_HUMAN.H11MO.0.A	TGABTGACAG	1	0	0	1	0	0	1895	0.0389
691	PBX3_HUMAN.H11MO.1.A	TGATTGGCW	1	0	0	1	0	0	1007.3	0.0207
692	PDX1_HUMAN.H11MO.1.A	ATTAATTAB	1	0	0	1	0	0	1028.3	0.0211
693	PHX2A_HUMAN.H11MO.0.D	TAATTTAATTA	1	0	0	1	0	0	1168.2	0.024
694	PHX2B_HUMAN.H11MO.0.D	TAATYTAATTA	1	0	0	1	0	0	1083.8	0.0222
695	PITX2_HUMAN.H11MO.0.D	TKGGATTAMH	1	0	0	1	0	0	4846.6	0.0995
696	PITX3_HUMAN.H11MO.0.D	GGGGDWTTAAGGGATTAR	1	0	0	1	0	0	1108.2	0.0227
697	PO2F1_HUMAN.H11MO.0.C	AATBGAATGSAAAYAW	1	0	0	1	0	0	1464.4	0.0301
698	PO2F2_HUMAN.H11MO.0.A	AYATGCAAATK	1	0	0	1	0	0	1505.5	0.0309
699	PO2F3_HUMAN.H11MO.0.D	DTTATGCAAATTTG	1	0	0	1	0	0	1081.9	0.0222
700	PO3F1_HUMAN.H11MO.0.C	VATKGTAATGCAAW	1	0	0	1	0	0	1122.8	0.0231
701	PO3F3_HUMAN.H11MO.0.D	WTWAWTTATGCAAATTW	1	0	0	1	0	0	2811.1	0.0577
702	PO3F4_HUMAN.H11MO.0.D	TAATTTGCATAATTWAW	1	0	0	1	0	0	1582.8	0.0325
703	PO4F2_HUMAN.H11MO.0.D	TATTAATGAGYTK	1	0	0	1	0	0	1062.2	0.0218
704	PO5F1_HUMAN.H11MO.1.A	WHATGCAMAT	1	0	0	1	0	0	1623.5	0.0333
705	PO6F1_HUMAN.H11MO.0.D	CATAATTTATGCR	1	0	0	1	0	0	1264.9	0.026
706	PPARA_HUMAN.H11MO.1.B	AAAGGTCAG	1	0	0	1	0	0	1975.5	0.0406
707	PRD14_HUMAN.H11MO.0.A	ARGTTAGAGACCYR	1	0	0	1	0	0	1539.9	0.0316
708	PRDM1_HUMAN.H11MO.0.A	GAAAGTGAAAGTGR	1	0	0	1	0	0	3150.1	0.0647
709	PRGR_HUMAN.H11MO.0.A	RGAACATTYTGTTCTY	1	0	0	1	0	0	1816.8	0.0373
710	PROP1_HUMAN.H11MO.0.D	TAATTRAATTA	1	0	0	1	0	0	1224	0.0251
711	PRRX2_HUMAN.H11MO.0.C	YTAATTR	1	0	0	1	0	0	0	0
712	RARB_HUMAN.H11MO.0.D	SAGGTCAGRRV	1	0	0	1	0	0	4335.7	0.089
713	RARG_HUMAN.H11MO.0.B	AGGTCASMRTGACCTGGV	1	0	0	1	0	0	2794.6	0.0574
714	RFX2_HUMAN.H11MO.1.A	CKGTTGCCATGG	1	0	0	1	0	0	2963.9	0.0608
715	RHXF1_HUMAN.H11MO.0.D	VRGGGATYADS	1	0	0	1	0	0	1063.1	0.0218
716	RORA_HUMAN.H11MO.0.C	AWSTRGGTCARRG	1	0	0	1	0	0	2595.8	0.0533
717	RX_HUMAN.H11MO.0.D	TTAATTRRYWA	1	0	0	1	0	0	969.5	0.0199
718	SHOX2_HUMAN.H11MO.0.D	CTAATTAGYYWAWWWWD	1	0	0	1	0	0	1201.9	0.0247
719	SHOX_HUMAN.H11MO.0.D	YTAATTAGYTWAWWWWD	1	0	0	1	0	0	1199	0.0246
720	SIX1_HUMAN.H11MO.0.A	TGWAAYYTGATMCY	1	0	0	1	0	0	1552.6	0.0319
721	SIX2_HUMAN.H11MO.0.A	TGAAAYHTGAKAC	1	0	0	1	0	0	1558.8	0.032
722	SMAD1_HUMAN.H11MO.0.D	RSCCTGTCTGCC	1	0	0	1	0	0	3513.8	0.0721
723	SMCA1_HUMAN.H11MO.0.C	CMARGAAGAATG	1	0	0	1	0	0	2118.4	0.0435
724	SOX11_HUMAN.H11MO.0.D	AACAMTGMAATTGTTY	1	0	0	1	0	0	1120.8	0.023
725	SOX15_HUMAN.H11MO.0.D	CWTTGTT	1	0	0	1	0	0	0	0
726	SOX2_HUMAN.H11MO.1.A	BCCTTTGTYATGCAAA	1	0	0	1	0	0	1668	0.0342
727	SOX8_HUMAN.H11MO.0.D	TCACTGCAATTGATKY	1	0	0	1	0	0	1239.1	0.0254
728	SPDEF_HUMAN.H11MO.0.D	RACCCGGATGAAGT	1	0	0	1	0	0	1788.9	0.0367
729	SRF_HUMAN.H11MO.0.A	TTKCCTTATWTGGBCWTD	1	0	0	1	0	0	1140.4	0.0234
730	STAT1_HUMAN.H11MO.0.A	CCCMTTTCCHGGAAAWCHC	1	0	0	1	0	0	1515.3	0.0311
731	STAT6_HUMAN.H11MO.0.B	TTCTCAGGAAR	1	0	0	1	0	0	1657.2	0.034
732	TBX20_HUMAN.H11MO.0.D	RGGTGHTGACAGSH	1	0	0	1	0	0	2185.3	0.0449
733	TCF7_HUMAN.H11MO.0.A	AACCACATCAAAGGVA	1	0	0	1	0	0	1913.2	0.0393
734	TEAD3_HUMAN.H11MO.0.D	GAWATTYYTGCTBYW	1	0	0	1	0	0	1527.7	0.0314
735	TF2LX_HUMAN.H11MO.0.D	ACTATGACAGCTGTC	1	0	0	1	0	0	1615.3	0.0332
736	TF7L1_HUMAN.H11MO.0.B	TBYCTTTGATSTB	1	0	0	1	0	0	1354.2	0.0278
737	TF7L2_HUMAN.H11MO.0.A	BCCTTTGATSTBB	1	0	0	1	0	0	1294	0.0266
738	TFAP4_HUMAN.H11MO.0.A	CCAGCTGWTB	1	0	0	1	0	0	2385.9	0.049
739	TGIF2_HUMAN.H11MO.0.D	WTGACAGCTGT	1	0	0	1	0	0	2761.7	0.0567
740	THA11_HUMAN.H11MO.0.B	KGCATKCTGGGARTTGTAGTYY	1	0	0	1	0	0	2637.5	0.0541
741	TWST1_HUMAN.H11MO.1.A	VMCATCTGGT	1	0	0	1	0	0	2118.8	0.0435
742	TYY1_HUMAN.H11MO.0.A	CAAGATGGCGGC	1	0	0	1	0	0	1822.6	0.0374
743	UBIP1_HUMAN.H11MO.0.D	SCAGARA	1	0	0	1	0	0	0	0
744	UNC4_HUMAN.H11MO.0.D	TAATTTAATTA	1	0	0	1	0	0	1226.2	0.0252
745	VAX2_HUMAN.H11MO.0.D	DWWAGGSTAATTAGTG	1	0	0	1	0	0	920.3	0.0189
746	VDR_HUMAN.H11MO.0.A	GRGGTCASTGRGTTCA	1	0	0	1	0	0	2559.9	0.0526
747	VENTX_HUMAN.H11MO.0.D	YSCTAATYGSTTHYHAATT	1	0	0	1	0	0	1649.1	0.0339
748	VSX1_HUMAN.H11MO.0.D	TAATTAGCYWWWWW	1	0	0	1	0	0	1200.4	0.0246
749	VSX2_HUMAN.H11MO.0.D	YTAATTAGCTTV	1	0	0	1	0	0	1099.9	0.0226
750	ZBED1_HUMAN.H11MO.0.D	TATGTCGCGATAT	1	0	0	1	0	0	1678.6	0.0345
751	ZBT18_HUMAN.H11MO.0.C	TCCAGMTGTKG	1	0	0	1	0	0	2454.4	0.0504
752	ZBT49_HUMAN.H11MO.0.D	DCGHTAATTRR	1	0	0	1	0	0	631	0.013
753	ZBTB4_HUMAN.H11MO.1.D	CAATAGCGDTKGYGG	1	0	0	1	0	0	2083.3	0.0428
754	ZFP42_HUMAN.H11MO.0.A	GGCAGCCATTTT	1	0	0	1	0	0	1609.9	0.0331
755	ZIC2_HUMAN.H11MO.0.D	KGCYYCCTGCTGWGH	1	0	0	1	0	0	3007.5	0.0617
756	ZIC3_HUMAN.H11MO.0.B	GGCYYCCTGCTGWGH	1	0	0	1	0	0	3418.8	0.0702
757	ZN214_HUMAN.H11MO.0.C	TCCTTTTTRAGSCHTTTGATGA	1	0	0	1	0	0	1229.5	0.0252
758	ZN282_HUMAN.H11MO.0.D	MGKRTTATGGGAAA	1	0	0	1	0	0	1826.8	0.0375
759	ZN317_HUMAN.H11MO.0.C	GAWTGACAGCWGACTTCTCA	1	0	0	1	0	0	1461	0.03
760	ZN329_HUMAN.H11MO.0.C	CTGGATCCAGCCATRCCTGA	1	0	0	1	0	0	1820.3	0.0374
761	ZN341_HUMAN.H11MO.1.C	GGAACAGCC	1	0	0	1	0	0	2171.5	0.0446
762	ZN350_HUMAN.H11MO.0.C	CAGYCCTTTTATGACCWA	1	0	0	1	0	0	1739.1	0.0357
763	ZN384_HUMAN.H11MO.0.C	GGAAAAAVYCGS	1	0	0	1	0	0	1361.7	0.028
764	ZN528_HUMAN.H11MO.0.C	CCCAGGGAAGCCATTTCTGA	1	0	0	1	0	0	1900.9	0.039
765	ZN582_HUMAN.H11MO.0.C	SGAATGGADTBGAATGSAAKCAWC	1	0	0	1	0	0	1363.4	0.028
766	ZN652_HUMAN.H11MO.0.D	AAAGGGTTAAT	1	0	0	1	0	0	1110.3	0.0228
767	ZN667_HUMAN.H11MO.0.C	GTGGCYTTAARAGCTCABC	1	0	0	1	0	0	2036.3	0.0418
768	ZN708_HUMAN.H11MO.0.C	GCCTAATAAGBAGGYACAGC	1	0	0	1	0	0	2540.9	0.0522
769	ZN713_HUMAN.H11MO.0.D	AWAGAARAADGVCANGAAA	1	0	0	1	0	0	4183.3	0.0859
770	ZNF18_HUMAN.H11MO.0.C	GGTGTGAACTGG	1	0	0	1	0	0	3931.4	0.0807
771	ZSC16_HUMAN.H11MO.0.D	GRGGTGTTCTGTTAACACTW	1	0	0	1	0	0	1583.9	0.0325
